# Supplementary material for: Perilipin-related protein regulates lipid metabolism in C. elegans
Source: PeerJ. 2015 Sep 1;3:e1213. doi: 10.7717/peerj.1213 (PMC4562238; doi:10.7717/peerj.1213)
Supplement: Supplemental Information 2 [file peerj-03-1213-s008.zip]

Archive with 23 entries (20 files):
- /
- Embryos/WT Embryo 3.png
- Embryos/MUT Embryo 3.png
- Embryos/MUT Embryo 2.png
- Embryos/MUT Embryo 1.png
- Embryos/WT Embryo 1.png
- Embryos/MUT Embryo 5.png
- Embryos/MUT Embryo 4.png
- Embryos/WT Embryo 6.png
- Embryos/WT Embryo 7.png
- Adult/
- Embryos/
- Adult/WT Tail 7.png
- Adult/MUT Tail 1.png
- Adult/WT Tail 6.png
- Adult/MUT Tail 2.png
- Adult/WT Tail 4.png
- Adult/MUT Tail 3.png
- Adult/WT Tail 5.png
- Adult/WT Tail 2.png
- Adult/MUT Tail 4.png
- Adult/WT Tail 3.png
- Adult/MUT Tail 5.png
