# Supplementary material for: Perilipin-related protein regulates lipid metabolism in C. elegans
Source: PeerJ. 2015 Sep 1;3:e1213. doi: 10.7717/peerj.1213 (PMC4562238; doi:10.7717/peerj.1213)
Supplement: Supplemental Information 3 [file peerj-03-1213-s009.xls]

## Sheet: Mutant Embryos
																Not used in analysis
Embryo Mut 1a	Area	Perimeter		Embryo Mut 1b	Area	Perimeter		Embryo 2	Area	Perimeter		Embryo 3	Area	Perimeter		Embryo 4a	Area	Perimeter		Embryo 4b	Area	Perimeter		Embryo 5a	Area	Perimeter		Embryo 5b	Area	Perimeter
1	29	19.556		1	1	2.828		1	48	29.456		1	122	52.184		1	122	60.083		1	669	120.267		1	1	2.828		1	25	28.627
2	431	93.882		2	32	28.042		2	1	2.828		2	109	45.698		2	289	87.882		2	1587	183.522		2	1	2.828		2	316	115.924
3	1	2.828		3	1	2.828		3	167	112.853		3	1	2.828		3	1	2.828		3	45	49.255		3	12	14.728		3	1	2.828
4	3	8.485		4	2	5.657		4	17	25.799		4	2	4.828		4	1	2.828		4	1	2.828		4	1	2.828		4	69	46.77
5	336	92.711		5	1	2.828		5	2	4.828		5	293	91.296		5	1	2.828		5	1	2.828		5	1	2.828		5	1	2.828
6	1	2.828		6	1	2.828		6	1	2.828		6	1	2.828		6	1	2.828		6	1	2.828		6	1	2.828		6	1	2.828
7	1	2.828		7	1	2.828		7	1	2.828		7	424	98.125		7	382	99.296		7	2	5.657		7	126	45.698		7	38	32.87
8	295	77.64		8	26	24.627		8	167	63.841		8	51	34.284		8	1	2.828		8	1	2.828		8	787	130.752		8	263	78.426
9	27	26.042		9	1	2.828		9	4	7.071		9	69	45.113		9	1	2.828		9	1	2.828		9	1	2.828		9	11	20.385
10	30	30.627		10	1	2.828		10	224	81.74		10	1	2.828		10	39	32.87		10	1	2.828		10	221	74.326		10	2	5.657
11	1	2.828		11	1	2.828		11	1	2.828		11	17	17.556		11	1	2.828		11	1	2.828		11	1	2.828		11	1	2.828
12	144	49.941		12	2	5.657		12	99	41.941		12	9	17.556		12	1	2.828		12	1	2.828		12	1	2.828		12	19	18.142
13	96	45.941		13	365	138.752		13	1	2.828		13	1	2.828		13	1	2.828		13	508	98.368		13	245	142.066		13	219	79.497
14	1	2.828		14	82	38.527		14	90	73.397		14	1229	157.137		14	1	2.828		14	1	2.828		14	1	2.828		14	94	49.598
15	215	63.255		15	108	43.698		15	6	13.314		15	419	99.439		15	1	2.828		15	5	9.071		15	1	2.828		15	1	2.828
16	1	2.828		16	113	45.598		16	1	2.828		16	1	2.828		16	1	2.828		16	2	5.657		16	1	2.828		16	6	9.657
17	1	2.828		17	129	44.385		17	1	2.828		17	1088	140.995		17	1	2.828		17	1	2.828		17	1	2.828		17	1	2.828
18	25	44.184		18	1	2.828		18	63	30.142		18	76	36.284		18	1	2.828		18	735	150.551		18	1	2.828		18	65	41.113
19	1	2.828		19	2	5.657		19	491	98.125		19	31	30.627		19	1	2.828		19	2	4.243		19	13	17.556		19	54	37.113
20	472	97.539		20	2	4.828		20	1	2.828		20	5	10.485		20	1089	145.48		20	1	2.828		20	65	44.284		20	799	147.238
21	1	2.828		21	1	2.828		21	1	2.828		21	239	77.497		21	1	2.828		21	2	4.243		21	1	2.828		21	16	20.728
22	1	2.828		22	1	2.828		22	998	145.48		22	1	2.828		22	1	2.828		22	1	2.828		22	1	2.828		22	1	2.828
23	378	102.024		23	2	4.243		23	3	7.071		23	261	80.811		23	478	111.095		23	1	2.828		23	1444	253.12		23	1	2.828
24	304	71.841		24	3	7.071		24	13	14.728		24	1	2.828		24	1	2.828		24	1	2.828		24	1	2.828		24	1	2.828
25	1	2.828		25	1	2.828		25	2	5.657		25	1	2.828		25	1	2.828		25	1	2.828		25	1	2.828		25	72	49.598
26	89	70.912		26	2	4.828		26	299	114.167		26	1	2.828		26	1	2.828		26	1	2.828		26	1	2.828		26	2	4.243
27	2	4.243		27	1	2.828		27	1	2.828		27	1	2.828		27	1092	142.066		27	574	110.61		27	40	47.355		27	37	39.113
28	243	80.711		28	559	129.439		28	1	2.828		28	54	37.113		28	802	128.752		28	1	2.828		28	1	2.828		28	35	30.042
29	1	2.828		29	1	2.828		29	4	11.314		29	27	39.113						29	1	2.828		29	1	2.828		29	1	2.828
30	213	61.497		30	703	213.463		30	1	2.828		30	483	101.782						30	1	2.828		30	1	2.828		30	385	83.983
31	354	90.811		31	3	7.657		31	18	25.799		31	2	5.657						31	1	2.828		31	1	2.828		31	2	4.243
32	100	37.799		32	1	2.828		32	1	2.828		32	3	6.243						32	5	11.314		32	91	47.012		32	33	49.355
33	211	73.154		33	1	2.828		33	1	2.828		33	42	41.113						33	2	5.657		33	1	2.828		33	1	2.828
34	1	2.828		34	1	2.828		34	375	98.711		34	839	127.823						34	3	8.485		34	582	105.154		34	1	2.828
35	3	7.657		35	1	2.828		35	55	59.255		35	13	20.142						35	1	2.828		35	369	94.326		35	1	2.828
36	1	2.828		36	1	2.828		36	2	4.828		36	253	75.983						36	1	2.828		36	1	2.828		36	2	4.243
37	2	4.828		37	393	122.51		37	1	2.828		37	27	36.042						37	1	2.828		37	1	2.828		37	41	34.87
38	1	2.828		38	804	263.889		38	8	15.314		38	1	2.828						38	1	2.828		38	76	39.698		38	1	2.828
39	1	2.828		39	107	60.426		39	1	2.828		39	7	12.485						39	1	2.828		39	1024	132.51		39	209	76.184
40	1	2.828		40	1	2.828		40	1	2.828		40	1	2.828						40	2	5.657		40	132	50.184		40	432	96.569
41	1	2.828		41	12	22.627		41	26	32.87		41	1	2.828						41	1	2.828		41	398	79.983		41	55	35.113
42	211	73.397		42	1	2.828		42	1	2.828		42	76	36.87						42	1	2.828		42	1	2.828		42	31	24.627
43	66	42.77		43	1	2.828		43	192	67.74		43	1	2.828						43	1	2.828		43	28	30.042		43	40	33.456
44	144	51.355		44	12	19.556		44	5	9.071		44	170	72.326						44	821	171.522		44	290	76.083		44	66	50.184
45	1	2.828		45	10	16.728		45	1	2.828		45	153	67.74						45	1	2.828		45	1	2.828		45	1	2.828
46	152	95.196		46	52	39.113		46	1	2.828		46	8	14.728						46	998	145.581		46	50	34.284		46	1	2.828
47	1	2.828		47	1	2.828		47	1	2.828		47	1	2.828						47	1	2.828		47	2	4.828		47	1	2.828
48	3	5.657		48	1	2.828		48	1	2.828		48	1	2.828						48	1	2.828		48	1	2.828		48	1	2.828
49	1	2.828		49	2	4.828		49	898	128.409		49	43	37.113						49	1	2.828		49	1	2.828		49	1	2.828
50	1	2.828		50	1	2.828		50	1	2.828		50	1	2.828						50	1	2.828		50	228	73.983
51	1	2.828		51	229	62.184		51	395	87.983		51	1	2.828						51	1	2.828		51	213	68.569
52	1	2.828		52	4	7.657		52	1	2.828		52	175	123.095						52	1	2.828		52	129	61.255
53	499	107.782		53	1	2.828		53	1	2.828		53	1	2.828						53	1	2.828		53	1	2.828
54	62	33.456		54	1	2.828		54	1	2.828		54	1	2.828						54	1	2.828		54	2	4.243
55	2	5.657		55	1	2.828		55	1	2.828		55	1	2.828						55	1328	184.35		55	1	2.828
56	149	53.255		56	79	45.355		56	77	42.527		56	37	28.042						56	98	55.113		56	3	5.657
57	748	138.066		57	1	2.828		57	1	2.828		57	1	2.828						57	418	88.368		57	1	2.828
58	17	18.971		58	1	2.828		58	692	212.877		58	68	40.284						58	1	2.828		58	1	2.828
59	1	2.828		59	370	116.267		59	6	13.071		59	1	2.828						59	1	2.828		59	1	2.828
60	414	85.154		60	80	44.87		60	2	4.243		60	58	39.113						60	1	2.828		60	60	32.87
61	942	231.179		61	75	38.284		61	1	2.828		61	465	147.966						61	112	82.468
62	204	94.711		62	32	23.799		62	147	56.669		62	1	2.828						62	1	2.828
63	1	2.828		63	1	2.828		63	1	2.828		63	44	30.627						63	2	4.828
64	1	2.828		64	1	2.828		64	1	2.828		64	44	30.284						64	3	6.243
65	408	108.024		65	43	35.113		65	160	68.326		65	1	2.828						65	3	5.657
66	1	2.828		66	561	162.551		66	1	2.828		66	1	2.828						66	42	37.698
67	1	2.828		67	1	2.828		67	4	11.314		67	1	2.828						67	25	25.213
68	1	2.828		68	1	2.828		68	87	46.184		68	116	64.326						68	2	4.243
69	21	33.698		69	3	6.243		69	1	2.828		69	10	12.728						69	1	2.828
70	1	2.828		70	1	2.828		70	1	2.828		70	1	2.828						70	1	2.828
71	1	2.828		71	1	2.828		71	2	4.828		71	3	6.243						71	2	5.657
72	62	34.284		72	218	62.669		72	2	5.657		72	14	20.971						72	3	8.485
73	104	38.87		73	1	2.828		73	1	2.828		73	6	13.314						73	1	2.828
74	1	2.828		74	1	2.828		74	14	22.385		74	164	66.912						74	1	2.828
75	1	2.828		75	1	2.828		75	3	7.071		75	621	120.752						75	1	2.828
				76	1	2.828		76	1	2.828		76	453	143.238						76	2	4.828
				77	1	2.828		77	107	51.841		77	1	2.828						77	1	2.828
				78	365	114.024		78	352	87.397		78	1	2.828						78	558	123.681
				79	1	2.828		79	1	2.828		79	1	2.828						79	1	2.828
				80	1	2.828		80	3	5.657		80	1	2.828						80	2	4.243
				81	180	65.255		81	132	47.598		81	2	4.243						81	1	2.828
				82	1	2.828		82	1	2.828		82	1	2.828						82	1	2.828
				83	5	10.485		83	4	7.071		83	1	2.828						83	1	2.828
				84	1	2.828		84	1	2.828		84	1	2.828						84	1	2.828
				85	1	2.828		85	1	2.828		85	1	2.828						85	1	2.828
				86	385	127.439		86	1	2.828		86	1	2.828						86	1	2.828
				87	7	13.314		87	213	60.669		87	54	33.213						87	745	138.309
				88	3	5.657		88	76	65.154		88	1	2.828						88	1	2.828
				89	1	2.828		89	3	7.657		89	1	2.828						89	1	2.828
				90	2	4.828		90	1	2.828		90	1	2.828						90	1	2.828
								91	4	11.314		91	1	2.828						91	1	2.828
								92	435	86.811										92	1	2.828
								93	1	2.828										93	1	2.828
								94	144	132.409										94	1	2.828
								95	2	4.243										95	1	2.828
								96	48	54.426
								97	1	2.828
								98	1	2.828
								99	1	2.828
								100	1	2.828
								101	1	2.828
								102	4	8.485
								103	1	2.828
								104	3	5.657
								105	1	2.828
								106	10	13.314
								107	1	2.828
								108	1	2.828
								109	1	2.828
								110	36	39.113
								111	35	27.799
								112	1	2.828
								113	1	2.828
								114	10	13.314

## Sheet: WT Embryos
WT 1a	Area	Perimeter		WT 1b	Area	Perimeter		WT 3a	Area	Perimeter		WT 3b	Area	Perimeter		WT 6a	Area	Perimeter		WT 6b	Area	Perimeter		WT 7	Area	Perimeter
1	69	37.698		1	52	43.941		1	1	2.828		1	1	2.828		1	1	2.828		1	1	2.828		1	1	2.828
2	1	2.828		2	1	2.828		2	1	2.828		2	1	2.828		2	46	32.284		2	57	44.77		2	9	18.971
3	24	32.627		3	1	2.828		3	20	25.799		3	41	32.627		3	1	2.828		3	69	63.74		3	1	2.828
4	1	2.828		4	2	5.657		4	1	2.828		4	1	2.828		4	1	2.828		4	1	2.828		4	1	2.828
5	1	2.828		5	3	6.243		5	1	2.828		5	1	2.828		5	1	2.828		5	1	2.828		5	2	4.243
6	1	2.828		6	1	2.828		6	1	2.828		6	1	2.828		6	18	22.142		6	1	2.828		6	1	2.828
7	42	47.012		7	4	7.071		7	34	29.456		7	1	2.828		7	1	2.828		7	34	45.598		7	1	2.828
8	7	11.314		8	1	2.828		8	20	25.213		8	1	2.828		8	1	2.828		8	2	5.657		8	2	4.828
9	4	7.657		9	2	5.657		9	21	26.042		9	1	2.828		9	1	2.828		9	1	2.828		9	20	18.142
10	14	17.556		10	1	2.828		10	22	30.87		10	2	4.243		10	2	5.657		10	1	2.828		10	3	6.828
11	37	33.113		11	2	5.657		11	3	6.243		11	1	2.828		11	1	2.828		11	1	2.828		11	1	2.828
12	1	2.828		12	1	2.828		12	5	14.142		12	1	2.828		12	1	2.828		12	20	28.042		12	45	37.113
13	11	17.556		13	1	2.828		13	1	2.828		13	1	2.828		13	1	2.828		13	1	2.828		13	1	2.828
14	2	5.657		14	1	2.828		14	1	2.828		14	2	4.243		14	1	2.828		14	1	2.828		14	41	47.113
15	1	2.828		15	1	2.828		15	1	2.828		15	1	2.828		15	1	2.828		15	2	4.828		15	1	2.828
16	3	7.657		16	4	7.071		16	281	95.882		16	1	2.828		16	36	45.941		16	1	2.828		16	1	2.828
17	1	2.828		17	68	37.113		17	3	7.657		17	1	2.828		17	77	62.184		17	33	47.841		17	59	52.527
18	1	2.828		18	1	2.828		18	3	5.657		18	1	2.828		18	139	80.426		18	1	2.828		18	3	8.485
19	1	2.828		19	1	2.828		19	1	2.828		19	30	24.971		19	1	2.828		19	48	52.083		19	51	39.941
20	1	2.828		20	206	85.882		20	58	38.284		20	2	4.828		20	1	2.828		20	1	2.828		20	44	36.284
21	23	24.385		21	6	13.314		21	1	2.828		21	1	2.828		21	1	2.828		21	1	2.828		21	52	36.87
22	2	5.657		22	1	2.828		22	1	2.828		22	1	2.828		22	1	2.828		22	2	4.243		22	1	2.828
23	1	2.828		23	5	13.314		23	1	2.828		23	1	2.828		23	2	4.828		23	4	7.657		23	48	33.456
24	1	2.828		24	1	2.828		24	32	30.87		24	3	6.243		24	1	2.828		24	1	2.828		24	57	32.284
25	1	2.828		25	1	2.828		25	163	84.225		25	1	2.828		25	1	2.828		25	1	2.828		25	1	2.828
26	2	4.243		26	1	2.828		26	2	4.828		26	1	2.828		26	8	13.314		26	1	2.828		26	28	30.87
27	59	39.941		27	1	2.828		27	1	2.828		27	91	41.355		27	1	2.828		27	1	2.828		27	1	2.828
28	3	8.485		28	1	2.828		28	1	2.828		28	1	2.828		28	1	2.828		28	1	2.828		28	1	2.828
29	1	2.828		29	1	2.828		29	2	5.657		29	1	2.828		29	21	25.213		29	2	4.828		29	2	5.657
30	1	2.828		30	4	9.071		30	83	62.912		30	1	2.828		30	1	2.828		30	9	20.385		30	40	35.113
31	1	2.828		31	1	2.828		31	4	11.314		31	2	4.828		31	1	2.828		31	1	2.828		31	1	2.828
32	56	38.527		32	37	34.284		32	1	2.828		32	1	2.828		32	1	2.828		32	1	2.828		32	1	2.828
33	1	2.828		33	1	2.828		33	1	2.828		33	1	2.828		33	1	2.828		33	1	2.828		33	2	5.657
34	36	39.113		34	124	69.983		34	1	2.828		34	2	4.828		34	1	2.828		34	1	2.828		34	1	2.828
35	10	14.142		35	1	2.828		35	47	28.627		35	1	2.828		35	2	5.657		35	25	32.042		35	9	11.071
36	1	2.828		36	1	2.828		36	2	5.657		36	1	2.828		36	1	2.828		36	1	2.828		36	2	4.243
37	39	28.042		37	1	2.828		37	1	2.828		37	1	2.828		37	4	8.485		37	5	13.314		37	3	5.657
38	1	2.828		38	22	20.385		38	58	32.284		38	9	20.385		38	1	2.828		38	1	2.828		38	1	2.828
39	1	2.828		39	40	46.184		39	1	2.828		39	1	2.828		39	9	16.971		39	1	2.828		39	51	35.698
40	1	2.828		40	1	2.828		40	30	30.627		40	1	2.828		40	6	11.314		40	1	2.828		40	1	2.828
41	1	2.828		41	2	4.828		41	1	2.828		41	1	2.828		41	1	2.828		41	1	2.828		41	39	30.042
42	1	2.828		42	1	2.828		42	1	2.828		42	1	2.828		42	1	2.828		42	1	2.828		42	1	2.828
43	1	2.828		43	168	72.811		43	8	10.485		43	1	2.828		43	1	2.828		43	1	2.828		43	1	2.828
44	20	27.799		44	2	5.657		44	1	2.828		44	6	11.899		44	116	49.941		44	1	2.828		44	1	2.828
45	4	9.899		45	47	45.941		45	1	2.828		45	1	2.828		45	95	46.87		45	65	42.527		45	60	42.527
46	1	2.828		46	151	64.083		46	3	5.657		46	5	11.899		46	7	13.314		46	41	40.527		46	11	18.142
47	1	2.828		47	1	2.828		47	1	2.828		47	121	58.669		47	1	2.828		47	1	2.828		47	1	2.828
48	1	2.828		48	50	40.284		48	3	5.657		48	1	2.828		48	1	2.828		48	11	21.556		48	1	2.828
49	1	2.828		49	1	2.828		49	1	2.828		49	1	2.828		49	4	7.657		49	45	36.284		49	1	2.828
50	3	7.071		50	1	2.828		50	2	4.828		50	13	19.556		50	1	2.828		50	48	34.87		50	1	2.828
51	1	2.828		51	1	2.828		51	160	61.255		51	1	2.828		51	1	2.828		51	44	55.012		51	6	11.899
52	1	2.828		52	1	2.828		52	1	2.828		52	1	2.828		52	1	2.828		52	1	2.828		52	2	4.243
53	3	5.657		53	1	2.828		53	1	2.828		53	1	2.828		53	4	7.657		53	1	2.828		53	43	33.456
54	1	2.828		54	1	2.828		54	1	2.828		54	1	2.828		54	1	2.828		54	27	31.456		54	1	2.828
55	3	5.657		55	2	4.243		55	4	9.071		55	1	2.828		55	1	2.828		55	1	2.828		55	1	2.828
56	1	2.828		56	1	2.828		56	1	2.828		56	1	2.828		56	1	2.828		56	1	2.828		56	1	2.828
57	33	26.627		57	1	2.828		57	2	4.828		57	1	2.828		57	1	2.828		57	1	2.828		57	1	2.828
58	1	2.828		58	2	4.828		58	62	62.912		58	42	32.042		58	1	2.828		58	1	2.828		58	1	2.828
59	1	2.828		59	2	5.657		59	2	4.243		59	1	2.828		59	1	2.828		59	1	2.828		59	1	2.828
60	1	2.828		60	1	2.828		60	51	50.77		60	2	4.828		60	6	11.899		60	2	4.828		60	1	2.828
61	1	2.828		61	27	40.527		61	12	19.556		61	1	2.828		61	1	2.828		61	1	2.828		61	1	2.828
62	1	2.828		62	52	44.527		62	30	20.971		62	1	2.828		62	1	2.828		62	50	36.87		62	1	2.828
63	1	2.828		63	1	2.828		63	2	5.657		63	1	2.828		63	1	2.828		63	1	2.828		63	1	2.828
64	33	40.284		64	1	2.828		64	1	2.828		64	2	5.657		64	1	2.828		64	1	2.828		64	1	2.828
65	1	2.828		65	12	16.728		65	1	2.828		65	2	4.243		65	50	30.042		65	1	2.828		65	1	2.828
66	1	2.828		66	1	2.828		66	84	58.912		66	1	2.828		66	1	2.828		66	2	4.828		66	4	8.485
67	1	2.828		67	1	2.828		67	46	35.456		67	1	2.828		67	4	7.657		67	1	2.828		67	68	42.184
68	1	2.828		68	1	2.828		68	1	2.828		68	1	2.828		68	1	2.828		68	88	65.941		68	1	2.828
69	8	11.314		69	3	8.485		69	1	2.828		69	1	2.828		69	3	5.657		69	1	2.828		69	1	2.828
70	8	18.385		70	1	2.828		70	102	57.841		70	7	18.385		70	1	2.828		70	1	2.828		70	14	27.456
71	1	2.828		71	46	39.456		71	1	2.828		71	1	2.828		71	1	2.828		71	2	5.657		71	1	2.828
72	50	57.255		72	33	32.284		72	1	2.828		72	5	12.485		72	1	2.828		72	1	2.828		72	3	8.485
73	1	2.828		73	1	2.828		73	1	2.828		73	1	2.828		73	2	5.657		73	12	19.556		73	1	2.828
74	2	5.657		74	1	2.828		74	3	5.657		74	1	2.828		74	1	2.828		74	1	2.828		74	5	10.485
75	14	23.799		75	1	2.828		75	1	2.828		75	2	4.828		75	5	11.314		75	1	2.828		75	2	5.657
76	1	2.828		76	1	2.828		76	1	2.828		76	1	2.828		76	1	2.828		76	11	13.314		76	1	2.828
77	1	2.828		77	30	32.284		77	1	2.828		77	2	5.657		77	1	2.828		77	1	2.828		77	1	2.828
78	10	19.556		78	1	2.828		78	1	2.828		78	1	2.828		78	1	2.828		78	2	4.828		78	13	17.556
79	4	8.485		79	1	2.828		79	1	2.828		79	1	2.828		79	1	2.828		79	5	10.485		79	1	2.828
80	1	2.828		80	4	10.485		80	36	27.213		80	2	4.243		80	1	2.828		80	8	14.728		80	1	2.828
81	1	2.828		81	1	2.828		81	1	2.828		81	1	2.828		81	1	2.828		81	1	2.828		81	1	2.828
82	4	9.899		82	1	2.828		82	1	2.828		82	1	2.828		82	1	2.828		82	1	2.828		82	1	2.828
83	1	2.828		83	2	4.243		83	1	2.828		83	1	2.828		83	1	2.828		83	2	5.657		83	1	2.828
84	1	2.828		84	1	2.828		84	52	37.698		84	21	26.627		84	1	2.828		84	1	2.828		84	1	2.828
85	34	28.627		85	1	2.828		85	1	2.828		85	1	2.828		85	2	4.243		85	1	2.828		85	1	2.828
86	1	2.828		86	1	2.828		86	1	2.828		86	1	2.828		86	2	4.243		86	1	2.828		86	1	2.828
87	1	2.828		87	26	27.799		87	25	25.213		87	50	54.912		87	1	2.828		87	17	26.627		87	1	2.828
88	1	2.828		88	2	4.243		88	59	39.113		88	1	2.828		88	50	41.113		88	1	2.828		88	1	2.828
89	1	2.828		89	5	12.485		89	56	40.527		89	1	2.828		89	59	34.042		89	1	2.828		89	1	2.828
90	1	2.828		90	1	2.828		90	1	2.828		90	20	24.142		90	1	2.828		90	1	2.828		90	29	32.627
91	1	2.828		91	2	4.828		91	1	2.828		91	1	2.828		91	1	2.828		91	1	2.828		91	2	4.828
92	1	2.828		92	1	2.828		92	17	19.556		92	1	2.828		92	1	2.828		92	2	4.828		92	1	2.828
93	65	51.255		93	3	7.657		93	1	2.828		93	1	2.828		93	3	8.485		93	1	2.828		93	1	2.828
94	1	2.828		94	2	4.828		94	3	5.657		94	1	2.828		94	1	2.828		94	1	2.828		94	1	2.828
95	7	13.314		95	30	32.042		95	1	2.828		95	3	5.657		95	1	2.828		95	80	49.598		95	1	2.828
96	1	2.828		96	1	2.828		96	38	41.941		96	16	27.456		96	1	2.828		96	1	2.828		96	62	38.284
97	1	2.828		97	58	34.527		97	1	2.828		97	1	2.828		97	21	22.971		97	4	7.657		97	1	2.828
98	1	2.828		98	4	8.485		98	1	2.828		98	1	2.828		98	1	2.828		98	1	2.828		98	6	10.485
99	1	2.828		99	1	2.828		99	1	2.828		99	3	7.657		99	8	12.485		99	1	2.828		99	10	14.728
100	1	2.828		100	1	2.828		100	3	6.828		100	1	2.828		100	1	2.828		100	1	2.828		100	1	2.828
101	1	2.828		101	1	2.828		101	2	4.828		101	2	5.657		101	1	2.828		101	2	4.828		101	3	5.657
102	2	4.243		102	2	5.657		102	1	2.828		102	1	2.828		102	1	2.828		102	48	37.113		102	3	6.828
103	1	2.828		103	1	2.828		103	1	2.828		103	3	6.828		103	1	2.828		103	1	2.828		103	2	4.828
104	1	2.828		104	1	2.828		104	2	5.657		104	2	4.243		104	24	30.627		104	1	2.828		104	1	2.828
105	11	20.142		105	59	36.284		105	1	2.828		105	1	2.828		105	1	2.828		105	41	34.284		105	1	2.828
106	1	2.828		106	1	2.828		106	2	5.657		106	1	2.828		106	37	33.456		106	89	46.184		106	7	14.142
107	6	11.314		107	1	2.828		107	1	2.828		107	1	2.828		107	1	2.828		107	1	2.828		107	1	2.828
108	1	2.828		108	1	2.828		108	25	25.213		108	1	2.828		108	2	4.828		108	1	2.828		108	1	2.828
109	1	2.828		109	35	29.456		109	5	10.485		109	1	2.828		109	1	2.828		109	1	2.828		109	1	2.828
110	30	28.87		110	4	7.657		110	1	2.828		110	1	2.828		110	1	2.828		110	1	2.828		110	36	41.355
111	1	2.828		111	1	2.828		111	1	2.828		111	1	2.828		111	1	2.828		111	153	66.912		111	14	26.627
112	1	2.828		112	1	2.828		112	1	2.828		112	1	2.828		112	51	45.941		112	1	2.828		112	1	2.828
113	1	2.828		113	1	2.828		113	1	2.828		113	1	2.828		113	1	2.828		113	1	2.828		113	8	17.314
114	1	2.828		114	1	2.828		114	6	13.314		114	1	2.828		114	1	2.828		114	36	29.213		114	1	2.828
115	1	2.828		115	1	2.828		115	1	2.828		115	1	2.828		115	4	9.657		115	1	2.828		115	9	16.142
116	1	2.828		116	1	2.828		116	40	32.042		116	2	5.657		116	1	2.828		116	21	26.627		116	1	2.828
117	1	2.828		117	1	2.828		117	2	4.243		117	10	21.556		117	3	7.657		117	1	2.828		117	3	7.071
118	4	7.657		118	1	2.828		118	1	2.828		118	1	2.828		118	1	2.828		118	1	2.828		118	11	23.556
119	2	4.243		119	1	2.828		119	3	5.657		119	1	2.828		119	1	2.828		119	1	2.828		119	1	2.828
120	86	41.941		120	10	22.142		120	9	13.314		120	1	2.828		120	1	2.828		120	1	2.828		120	24	32.627
121	1	2.828		121	1	2.828		121	1	2.828		121	3	7.071		121	1	2.828		121	42	34.284		121	17	32.042
122	1	2.828		122	1	2.828		122	1	2.828		122	1	2.828		122	1	2.828		122	1	2.828		122	1	2.828
123	1	2.828		123	1	2.828		123	1	2.828		123	1	2.828		123	1	2.828		123	17	20.385		123	1	2.828
124	1	2.828		124	21	33.456		124	1	2.828		124	17	21.799		124	27	18.971		124	22	22.385		124	2	4.243
125	2	4.243		125	1	2.828		125	1	2.828		125	1	2.828		125	3	5.657		125	42	34.284		125	1	2.828
126	20	26.627		126	5	11.071		126	62	37.941		126	1	2.828		126	1	2.828		126	21	27.456		126	1	2.828
127	1	2.828		127	77	76.811		127	1	2.828		127	1	2.828		127	6	8.485		127	18	20.142		127	1	2.828
128	1	2.828		128	1	2.828		128	1	2.828		128	1	2.828		128	1	2.828		128	1	2.828		128	2	4.828
129	1	2.828		129	1	2.828		129	53	39.113		129	1	2.828		129	3	5.657		129	1	2.828		129	19	17.556
130	3	5.657		130	26	21.799		130	1	2.828		130	1	2.828		130	1	2.828		130	1	2.828		130	1	2.828
131	1	2.828		131	2	4.828		131	190	79.64		131	2	5.657		131	1	2.828		131	1	2.828		131	1	2.828
132	1	2.828		132	90	70.569		132	1	2.828		132	1	2.828		132	1	2.828		132	20	25.213		132	1	2.828
133	1	2.828		133	12	17.314		133	1	2.828		133	1	2.828		133	1	2.828		133	1	2.828		133	1	2.828
134	24	29.213		134	1	2.828		134	13	18.142		134	1	2.828		134	1	2.828		134	1	2.828		134	1	2.828
135	3	5.657		135	2	4.243		135	1	2.828		135	2	4.828		135	2	5.657		135	1	2.828		135	1	2.828
136	1	2.828		136	1	2.828		136	16	22.385		136	46	45.113		136	1	2.828		136	3	5.657		136	1	2.828
137	1	2.828		137	1	2.828		137	14	16.728		137	64	37.941		137	1	2.828		137	2	5.657		137	1	2.828
138	1	2.828		138	1	2.828		138	1	2.828		138	1	2.828		138	2	4.243		138	1	2.828		138	1	2.828
139	1	2.828		139	1	2.828		139	1	2.828		139	1	2.828		139	1	2.828		139	1	2.828		139	7	13.314
140	1	2.828		140	1	2.828		140	1	2.828		140	7	14.728		140	65	46.77		140	1	2.828		140	1	2.828
141	1	2.828		141	2	4.828		141	1	2.828		141	33	28.385		141	3	8.485		141	1	2.828		141	1	2.828
142	1	2.828		142	41	39.355		142	1	2.828		142	46	39.698		142	1	2.828		142	1	2.828		142	1	2.828
143	1	2.828		143	3	7.071		143	2	4.243		143	1	2.828		143	1	2.828		143	10	17.314		143	1	2.828
144	1	2.828		144	1	2.828		144	2	4.243		144	1	2.828		144	1	2.828		144	2	5.657		144	1	2.828
145	1	2.828		145	51	49.598		145	1	2.828		145	2	5.657		145	1	2.828		145	1	2.828		145	24	30.87
146	1	2.828		146	3	7.071		146	21	24.385		146	2	5.657		146	1	2.828		146	13	17.556		146	1	2.828
147	1	2.828		147	1	2.828		147	1	2.828		147	115	53.255		147	1	2.828		147	1	2.828		147	1	2.828
148	1	2.828		148	1	2.828		148	1	2.828		148	1	2.828		148	3	5.657		148	1	2.828		148	1	2.828
149	1	2.828		149	1	2.828		149	1	2.828		149	1	2.828		149	3	8.485		149	60	43.355		149	7	13.314
150	15	18.971		150	3	5.657		150	1	2.828		150	1	2.828		150	1	2.828		150	67	42.184		150	2	4.243
151	1	2.828		151	3	5.657		151	1	2.828		151	5	9.899		151	30	26.627		151	1	2.828		151	1	2.828
152	1	2.828		152	2	4.828		152	2	4.243		152	1	2.828		152	15	21.799		152	1	2.828		152	2	4.828
153	1	2.828		153	1	2.828		153	1	2.828		153	1	2.828		153	53	32.627		153	1	2.828		153	1	2.828
154	1	2.828		154	1	2.828		154	3	7.071		154	3	8.485		154	1	2.828		154	1	2.828		154	1	2.828
155	5	12.728		155	1	2.828		155	4	8.485		155	1	2.828		155	1	2.828		155	1	2.828		155	1	2.828
156	1	2.828		156	1	2.828		156	4	9.657		156	179	73.397		156	2	5.657		156	1	2.828		156	2	4.828
157	4	7.657		157	70	54.669		157	2	5.657		157	2	4.828		157	1	2.828		157	1	2.828		157	1	2.828
158	1	2.828		158	5	8.485		158	1	2.828		158	1	2.828		158	1	2.828		158	1	2.828		158	13	25.456
159	1	2.828		159	90	88.368		159	3	5.657		159	1	2.828		159	2	4.243		159	2	4.243		159	1	2.828
				160	1	2.828		160	56	49.012		160	1	2.828		160	82	41.113		160	1	2.828		160	1	2.828
				161	24	34.87		161	1	2.828		161	1	2.828		161	1	2.828		161	11	13.314		161	1	2.828
				162	1	2.828		162	1	2.828		162	1	2.828		162	60	64.326		162	44	32.627		162	3	7.657
				163	1	2.828		163	1	2.828		163	1	2.828		163	1	2.828		163	6	11.071		163	48	36.284
				164	1	2.828		164	70	53.012		164	1	2.828		164	2	5.657		164	25	28.627		164	1	2.828
				165	1	2.828		165	1	2.828		165	1	2.828		165	51	45.355		165	1	2.828		165	32	42.527
				166	2	4.243		166	1	2.828		166	1	2.828		166	2	4.828		166	2	5.657		166	2	5.657
				167	2	5.657		167	1	2.828		167	38	31.799		167	3	5.657		167	3	6.243		167	5	11.899
				168	1	2.828		168	2	4.828		168	1	2.828		168	8	15.899		168	9	15.556		168	1	2.828
				169	1	2.828		169	1	2.828		169	1	2.828		169	1	2.828		169	2	4.243		169	1	2.828
				170	38	50.184		170	4	8.485		170	1	2.828		170	1	2.828		170	1	2.828		170	30	43.355
				171	1	2.828		171	1	2.828		171	1	2.828		171	1	2.828		171	1	2.828		171	1	2.828
				172	41	33.698		172	1	2.828		172	1	2.828		172	48	46.184		172	1	2.828		172	2	5.657
				173	65	48.426		173	1	2.828		173	32	25.556		173	1	2.828		173	85	45.355		173	1	2.828
				174	1	2.828		174	1	2.828		174	1	2.828		174	1	2.828		174	48	41.941		174	8	12.728
				175	1	2.828		175	1	2.828		175	271	104.61		175	1	2.828		175	3	6.243		175	1	2.828
				176	1	2.828		176	1	2.828		176	1	2.828		176	1	2.828		176	1	2.828		176	1	2.828
				177	1	2.828		177	29	32.87		177	1	2.828		177	183	91.054		177	3	8.485		177	1	2.828
				178	1	2.828		178	1	2.828		178	74	69.74		178	10	16.142		178	83	57.598		178	3	8.485
				179	41	40.527		179	2	5.657		179	1	2.828		179	1	2.828		179	1	2.828		179	1	2.828
				180	1	2.828		180	1	2.828		180	89	51.012		180	1	2.828		180	33	34.284		180	2	5.657
				181	1	2.828		181	50	34.042		181	101	45.113		181	19	32.284		181	11	21.556		181	1	2.828
				182	3	5.657		182	18	25.799		182	2	4.243		182	1	2.828		182	1	2.828		182	1	2.828
				183	6	11.071		183	1	2.828		183	1	2.828		183	51	33.456		183	2	5.657		183	1	2.828
				184	1	2.828		184	1	2.828		184	48	43.941		184	2	5.657		184	3	5.657		184	3	5.657
				185	314	114.853		185	1	2.828		185	172	110.267		185	1	2.828		185	1	2.828		185	1	2.828
				186	2	5.657		186	2	4.828		186	1	2.828		186	1	2.828		186	1	2.828		186	13	19.556
				187	19	26.042		187	3	6.828		187	2	4.828		187	50	31.698		187	1	2.828		187	1	2.828
				188	1	2.828		188	3	8.485		188	6	12.485		188	1	2.828		188	1	2.828		188	3	5.657
				189	1	2.828		189	1	2.828		189	1	2.828		189	5	10.485		189	1	2.828		189	1	2.828
				190	1	2.828		190	3	7.657		190	1	2.828		190	1	2.828		190	1	2.828		190	1	2.828
				191	1	2.828		191	10	18.142		191	1	2.828		191	1	2.828		191	2	4.828		191	1	2.828
				192	1	2.828		192	17	20.142		192	1	2.828		192	1	2.828		192	1	2.828		192	1	2.828
				193	59	44.184		193	1	2.828		193	1	2.828		193	3	5.657		193	1	2.828		193	25	33.456
				194	2	5.657		194	1	2.828		194	1	2.828		194	1	2.828		194	1	2.828		194	2	5.657
				195	1	2.828		195	1	2.828		195	1	2.828		195	56	44.77		195	25	23.213		195	1	2.828
				196	1	2.828		196	1	2.828		196	2	5.657		196	1	2.828		196	4	11.314		196	2	4.243
				197	2	4.828		197	1	2.828		197	166	69.497		197	1	2.828		197	1	2.828		197	1	2.828
				198	1	2.828		198	2	4.243		198	64	44.184		198	1	2.828		198	1	2.828		198	1	2.828
				199	1	2.828		199	56	38.527		199	1	2.828		199	1	2.828		199	39	26.627		199	127	57.012
				200	2	5.657		200	1	2.828		200	2	5.657		200	1	2.828		200	1	2.828		200	1	2.828
				201	1	2.828		201	6	12.485		201	1	2.828		201	8	16.971		201	1	2.828		201	1	2.828
				202	1	2.828		202	33	30.627		202	25	28.385		202	1	2.828		202	33	41.355		202	1	2.828
				203	16	30.042		203	1	2.828		203	150	79.397		203	27	30.87		203	1	2.828		203	1	2.828
				204	63	48.184		204	1	2.828		204	1	2.828		204	1	2.828		204	1	2.828		204	1	2.828
				205	72	102.024		205	2	5.657		205	1	2.828		205	1	2.828		205	24	22.142		205	1	2.828
				206	1	2.828		206	71	42.77		206	2	5.657		206	1	2.828		206	2	5.657		206	2	4.243
				207	1	2.828		207	92	41.456		207	1	2.828		207	39	37.113		207	1	2.828		207	1	2.828
				208	1	2.828		208	34	27.213		208	88	47.598		208	1	2.828		208	39	29.456		208	1	2.828
				209	1	2.828		209	17	18.728		209	1	2.828		209	1	2.828		209	3	7.071		209	1	2.828
				210	2	4.243		210	1	2.828		210	1	2.828		210	1	2.828		210	1	2.828		210	17	21.799
				211	1	2.828		211	5	9.657		211	1	2.828		211	2	4.828		211	1	2.828		211	10	18.142
				212	1	2.828		212	2	4.243		212	1	2.828		212	1	2.828		212	1	2.828		212	1	2.828
				213	1	2.828		213	246	107.681		213	3	7.657		213	1	2.828		213	1	2.828		213	1	2.828
				214	2	4.828		214	1	2.828		214	2	5.657		214	1	2.828		214	26	23.799		214	3	5.657
				215	9	16.728		215	37	32.284		215	103	56.669		215	1	2.828		215	1	2.828		215	1	2.828
				216	15	18.142		216	1	2.828		216	1	2.828		216	1	2.828		216	3	5.657		216	1	2.828
				217	12	16.485		217	1	2.828		217	1	2.828		217	76	44.184		217	1	2.828		217	1	2.828
				218	1	2.828		218	1	2.828		218	1	2.828		218	1	2.828		218	1	2.828		218	1	2.828
				219	102	53.012		219	1	2.828		219	7	14.728		219	1	2.828		219	1	2.828		219	68	47.012
				220	45	41.941		220	2	4.828		220	1	2.828		220	4	8.485		220	1	2.828		220	1	2.828
				221	1	2.828		221	2	4.828		221	46	30.042		221	3	7.657		221	2	5.657		221	2	4.243
				222	1	2.828		222	22	35.113		222	1	2.828		222	1	2.828		222	38	49.355		222	1	2.828
				223	2	5.657		223	1	2.828		223	1	2.828		223	1	2.828		223	1	2.828		223	1	2.828
				224	1	2.828		224	1	2.828		224	1	2.828		224	1	2.828		224	4	8.485		224	1	2.828
				225	57	37.698		225	57	34.284		225	1	2.828		225	1	2.828		225	1	2.828		225	1	2.828
				226	1	2.828		226	34	35.698		226	1	2.828		226	1	2.828		226	3	8.485		226	1	2.828
				227	1	2.828		227	1	2.828		227	1	2.828		227	1	2.828		227	11	21.799		227	1	2.828
				228	1	2.828		228	2	4.828		228	6	13.314		228	38	40.527		228	28	30.627		228	1	2.828
				229	1	2.828		229	1	2.828		229	1	2.828		229	1	2.828		229	1	2.828		229	1	2.828
				230	34	37.698		230	1	2.828		230	27	24.385		230	1	2.828		230	1	2.828		230	1	2.828
				231	1	2.828		231	2	4.243		231	16	26.385		231	1	2.828		231	2	4.828		231	2	4.828
				232	1	2.828		232	56	40.527		232	43	46.77		232	4	8.485		232	4	7.657		232	1	2.828
				233	1	2.828		233	1	2.828		233	1	2.828		233	1	2.828		233	14	28.627		233	11	14.728
				234	1	2.828		234	1	2.828		234	1	2.828		234	2	4.828		234	1	2.828		234	1	2.828
				235	1	2.828		235	1	2.828		235	1	2.828		235	1	2.828		235	1	2.828		235	1	2.828
				236	1	2.828		236	47	49.012		236	2	5.657		236	1	2.828		236	1	2.828		236	1	2.828
				237	19	27.456		237	3	7.071		237	3	7.657		237	47	40.527		237	2	4.243		237	1	2.828
				238	4	10.485		238	1	2.828		238	1	2.828		238	1	2.828		238	1	2.828		238	1	2.828
				239	1	2.828		239	33	34.87		239	6	10.485		239	9	11.314		239	1	2.828		239	1	2.828
				240	1	2.828		240	3	6.828		240	1	2.828		240	1	2.828		240	1	2.828		240	1	2.828
				241	2	4.828		241	9	15.314		241	1	2.828		241	1	2.828		241	1	2.828		241	1	2.828
				242	1	2.828		242	1	2.828		242	1	2.828		242	18	18.728		242	2	4.243		242	58	46.77
				243	1	2.828		243	13	20.971		243	1	2.828		243	1	2.828		243	58	41.598		243	1	2.828
				244	1	2.828		244	1	2.828		244	1	2.828		244	5	11.314		244	1	2.828		244	1	2.828
				245	1	2.828		245	2	5.657		245	1	2.828		245	1	2.828		245	5	9.899		245	40	29.213
				246	1	2.828		246	1	2.828		246	1	2.828		246	1	2.828		246	11	20.971		246	1	2.828
				247	1	2.828		247	1	2.828		247	1	2.828		247	1	2.828		247	1	2.828		247	1	2.828
				248	1	2.828		248	2	5.657		248	1	2.828		248	1	2.828		248	1	2.828		248	1	2.828
				249	1	2.828		249	1	2.828		249	4	11.314		249	48	42.77		249	5	8.485		249	1	2.828
				250	49	36.284		250	1	2.828		250	1	2.828		250	209	94.125		250	1	2.828		250	1	2.828
				251	1	2.828		251	1	2.828		251	2	4.243		251	44	52.184		251	1	2.828		251	1	2.828
				252	1	2.828		252	1	2.828		252	2	4.243		252	1	2.828		252	1	2.828		252	3	7.071
				253	1	2.828		253	5	9.657		253	1	2.828		253	1	2.828		253	3	7.071		253	1	2.828
				254	66	66.083		254	2	5.657		254	10	20.385		254	1	2.828		254	1	2.828		254	13	24.971
				255	1	2.828		255	1	2.828		255	1	2.828		255	1	2.828		255	1	2.828		255	1	2.828
				256	1	2.828		256	1	2.828		256	1	2.828		256	2	5.657		256	7	14.728		256	4	10.485
				257	12	18.971		257	1	2.828		257	1	2.828		257	1	2.828		257	34	29.456		257	1	2.828
				258	1	2.828		258	10	21.799		258	1	2.828		258	60	38.627		258	21	21.799		258	1	2.828
				259	2	5.657		259	1	2.828		259	1	2.828		259	67	37.698		259	1	2.828		259	6	11.899
				260	1	2.828		260	19	29.799		260	51	28.385		260	1	2.828		260	2	4.828		260	1	2.828
				261	1	2.828		261	1	2.828		261	2	5.657		261	1	2.828		261	2	4.243		261	1	2.828
				262	8	16.971		262	1	2.828		262	2	4.243		262	1	2.828		262	3	5.657		262	1	2.828
				263	30	32.87		263	1	2.828		263	2	5.657		263	67	45.698		263	1	2.828		263	84	38.284
				264	1	2.828		264	4	9.657		264	1	2.828		264	1	2.828		264	7	14.142		264	50	48.184
				265	1	2.828		265	120	56.326		265	1	2.828		265	3	5.657		265	1	2.828		265	1	2.828
				266	1	2.828		266	1	2.828		266	1	2.828		266	1	2.828		266	1	2.828		266	1	2.828
				267	2	4.243		267	1	2.828		267	44	41.113		267	1	2.828		267	1	2.828		267	1	2.828
				268	1	2.828		268	40	30.627		268	4	7.071		268	1	2.828		268	1	2.828		268	1	2.828
				269	13	13.314		269	15	19.556		269	15	24.627		269	1	2.828		269	1	2.828		269	27	37.698
				270	1	2.828		270	32	46.77		270	153	76.569		270	1	2.828		270	1	2.828		270	1	2.828
				271	1	2.828		271	1	2.828		271	1	2.828		271	3	6.243		271	2	4.828		271	1	2.828
				272	1	2.828		272	3	6.243		272	3	7.071		272	1	2.828		272	1	2.828		272	40	28.627
				273	1	2.828		273	2	4.828		273	1	2.828		273	34	30.042		273	1	2.828		273	2	4.243
				274	2	4.828		274	1	2.828		274	1	2.828		274	1	2.828		274	49	29.456		274	1	2.828
				275	1	2.828		275	1	2.828		275	2	4.243		275	7	12.485		275	1	2.828		275	11	19.556
				276	28	33.456		276	1	2.828		276	1	2.828		276	9	21.213		276	2	5.657		276	1	2.828
				277	2	4.243		277	1	2.828		277	1	2.828		277	1	2.828		277	103	51.841		277	60	36.284
				278	21	41.355		278	1	2.828		278	1	2.828		278	1	2.828		278	1	2.828		278	2	4.243
				279	45	47.598		279	1	2.828		279	1	2.828		279	48	37.113		279	1	2.828		279	1	2.828
				280	2	4.243		280	1	2.828		280	1	2.828		280	1	2.828		280	1	2.828		280	16	17.899
				281	1	2.828		281	1	2.828		281	1	2.828		281	1	2.828		281	1	2.828		281	2	4.243
				282	1	2.828		282	168	64.326		282	6	13.899		282	1	2.828		282	1	2.828		282	1	2.828
				283	1	2.828		283	1	2.828		283	21	30.87		283	1	2.828		283	1	2.828		283	1	2.828
				284	3	5.657		284	1	2.828		284	1	2.828		284	11	14.142		284	3	5.657		284	12	18.142
				285	1	2.828		285	3	8.485		285	1	2.828		285	1	2.828		285	1	2.828		285	1	2.828
				286	1	2.828		286	1	2.828		286	1	2.828		286	1	2.828		286	1	2.828		286	1	2.828
				287	1	2.828		287	1	2.828		287	1	2.828		287	1	2.828		287	2	4.828		287	1	2.828
				288	1	2.828		288	2	5.657		288	1	2.828		288	44	26.385		288	1	2.828		288	1	2.828
				289	1	2.828		289	1	2.828		289	1	2.828		289	1	2.828		289	1	2.828		289	1	2.828
				290	1	2.828		290	6	12.485		290	1	2.828		290	2	5.657		290	2	5.657		290	1	2.828
				291	1	2.828		291	1	2.828		291	38	29.799		291	1	2.828		291	1	2.828		291	2	4.828
				292	1	2.828		292	1	2.828		292	201	91.539		292	1	2.828		292	1	2.828		292	1	2.828
				293	2	4.828		293	93	39.698		293	1	2.828		293	1	2.828		293	1	2.828		293	1	2.828
				294	1	2.828		294	6	11.314		294	1	2.828		294	1	2.828		294	1	2.828		294	1	2.828
				295	89	55.255		295	3	5.657		295	33	51.355		295	1	2.828		295	1	2.828		295	1	2.828
				296	2	4.243		296	1	2.828		296	1	2.828		296	1	2.828		296	1	2.828		296	1	2.828
				297	1	2.828		297	1	2.828		297	2	4.828		297	5	13.314		297	1	2.828		297	104	85.882
				298	2	5.657		298	1	2.828		298	4	9.657		298	1	2.828		298	1	2.828		298	35	35.941
				299	6	14.728		299	1	2.828		299	16	18.971		299	1	2.828		299	97	55.841		299	4	5.657
				300	1	2.828		300	2	5.657		300	1	2.828		300	1	2.828		300	1	2.828		300	1	2.828
				301	1	2.828		301	1	2.828		301	19	23.799		301	2	4.243		301	1	2.828		301	1	2.828
				302	1	2.828		302	65	57.841		302	1	2.828		302	1	2.828		302	1	2.828		302	6	9.071
				303	2	4.243		303	1	2.828		303	2	5.657		303	1	2.828		303	23	33.213		303	134	73.983
				304	153	64.912		304	1	2.828		304	39	34.87		304	1	2.828		304	1	2.828		304	1	2.828
				305	1	2.828		305	2	4.243		305	16	18.971		305	5	9.071		305	2	5.657		305	1	2.828
				306	3	5.657		306	2	4.243		306	5	10.485		306	20	27.799		306	1	2.828		306	1	2.828
				307	11	20.385		307	57	39.698		307	1	2.828		307	1	2.828		307	37	36.042		307	1	2.828
				308	2	4.828		308	4	8.243		308	1	2.828		308	104	42.284		308	25	32.284		308	1	2.828
				309	81	55.255		309	1	2.828		309	1	2.828		309	1	2.828		309	48	60.083		309	1	2.828
				310	4	9.071		310	4	9.071		310	1	2.828		310	99	48.184		310	1	2.828		310	1	2.828
				311	1	2.828		311	1	2.828		311	1	2.828		311	1	2.828		311	1	2.828		311	1	2.828
				312	1	2.828		312	1	2.828		312	1	2.828		312	1	2.828		312	1	2.828		312	41	37.698
				313	1	2.828		313	1	2.828		313	2	4.243		313	1	2.828		313	1	2.828		313	1	2.828
				314	1	2.828		314	1	2.828		314	6	11.314		314	26	30.627		314	1	2.828		314	1	2.828
				315	1	2.828		315	1	2.828		315	50	41.355		315	65	30.627		315	1	2.828		315	1	2.828
				316	1	2.828		316	3	7.657		316	39	38.284		316	1	2.828		316	1	2.828		316	11	16.142
				317	1	2.828		317	1	2.828		317	1	2.828		317	1	2.828		317	2	5.657		317	121	57.255
				318	1	2.828		318	3	5.657		318	11	20.971		318	1	2.828		318	28	35.698		318	1	2.828
				319	55	53.598		319	1	2.828		319	1	2.828		319	13	19.556		319	1	2.828		319	1	2.828
				320	6	9.899		320	1	2.828		320	1	2.828		320	1	2.828		320	1	2.828		320	1	2.828
				321	27	43.113		321	1	2.828		321	14	21.799		321	1	2.828		321	1	2.828		321	1	2.828
				322	1	2.828		322	1	2.828		322	1	2.828		322	1	2.828		322	1	2.828		322	6	14.728
				323	1	2.828		323	1	2.828		323	2	4.828		323	13	22.385		323	1	2.828		323	1	2.828
				324	19	21.799		324	1	2.828		324	1	2.828		324	24	35.698		324	1	2.828		324	1	2.828
				325	2	4.828		325	1	2.828		325	282	105.782		325	2	5.657		325	1	2.828		325	1	2.828
				326	2	4.828		326	1	2.828		326	1	2.828		326	1	2.828		326	8	15.314		326	28	40.184
				327	1	2.828		327	7	11.314		327	2	4.828		327	1	2.828		327	1	2.828		327	1	2.828
				328	1	2.828		328	2	4.243		328	1	2.828		328	1	2.828		328	1	2.828		328	2	4.828
				329	3	5.657		329	1	2.828		329	6	9.899		329	4	7.657		329	1	2.828		329	1	2.828
				330	3	7.071		330	1	2.828		330	13	25.799		330	10	13.314		330	1	2.828		330	1	2.828
				331	1	2.828		331	1	2.828		331	1	2.828		331	2	4.828		331	49	38.527		331	32	31.698
				332	1	2.828		332	1	2.828		332	4	10.485		332	1	2.828		332	1	2.828		332	1	2.828
				333	3	7.071		333	43	36.87		333	1	2.828		333	60	46.527		333	4	8.485		333	3	5.657
				334	2	4.243		334	1	2.828		334	3	7.071		334	1	2.828		334	1	2.828		334	1	2.828
				335	1	2.828		335	2	4.243		335	1	2.828		335	1	2.828		335	1	2.828		335	1	2.828
				336	1	2.828		336	1	2.828		336	1	2.828		336	1	2.828		336	1	2.828		336	1	2.828
				337	35	33.698		337	1	2.828		337	1	2.828		337	1	2.828		337	2	5.657		337	1	2.828
				338	1	2.828		338	1	2.828		338	3	8.485		338	1	2.828		338	1	2.828		338	2	4.828
				339	1	2.828		339	1	2.828		339	2	4.828		339	37	33.113		339	2	4.243		339	1	2.828
				340	1	2.828		340	1	2.828		340	1	2.828		340	1	2.828		340	1	2.828		340	2	5.657
				341	3	5.657		341	1	2.828		341	105	49.355		341	1	2.828		341	18	26.971		341	3	6.828
				342	31	44.77		342	4	7.071		342	1	2.828		342	1	2.828		342	1	2.828		342	2	4.828
				343	3	7.071		343	9	14.728		343	1	2.828		343	1	2.828		343	4	9.657		343	45	47.355
				344	2	5.657		344	36	28.042		344	1	2.828		344	1	2.828		344	1	2.828		344	13	24.042
				345	2	4.243		345	89	36.87		345	36	33.698		345	19	37.456		345	1	2.828		345	1	2.828
				346	1	2.828		346	1	2.828		346	2	4.828		346	1	2.828		346	1	2.828		346	19	20.971
				347	3	6.243		347	1	2.828		347	1	2.828		347	23	23.799		347	1	2.828		347	3	5.657
				348	1	2.828		348	1	2.828		348	12	17.556		348	1	2.828		348	10	17.556		348	2	5.657
				349	1	2.828		349	37	47.598		349	1	2.828		349	1	2.828		349	30	30.042		349	1	2.828
				350	9	17.556		350	3	7.071		350	1	2.828		350	1	2.828		350	1	2.828		350	1	2.828
				351	1	2.828		351	1	2.828		351	1	2.828		351	1	2.828		351	1	2.828		351	3	7.071
				352	26	30.627		352	2	4.243		352	1	2.828		352	1	2.828		352	1	2.828		352	41	34.284
				353	2	5.657		353	1	2.828		353	13	20.971		353	2	4.243		353	1	2.828		353	1	2.828
				354	48	51.255		354	1	2.828		354	1	2.828		354	2	4.243		354	1	2.828		354	1	2.828
				355	1	2.828		355	1	2.828		355	36	39.698		355	1	2.828		355	2	4.828		355	1	2.828
				356	1	2.828		356	1	2.828		356	1	2.828		356	1	2.828		356	1	2.828		356	20	29.213
				357	1	2.828		357	8	10.485		357	2	4.828		357	2	5.657		357	1	2.828		357	1	2.828
				358	4	8.485		358	1	2.828		358	1	2.828		358	1	2.828		358	1	2.828		358	19	25.213
				359	1	2.828		359	21	30.87		359	1	2.828		359	1	2.828		359	74	79.054		359	1	2.828
				360	1	2.828		360	1	2.828		360	26	37.456		360	1	2.828		360	1	2.828		360	1	2.828
				361	1	2.828		361	1	2.828		361	1	2.828		361	10	13.314		361	1	2.828		361	1	2.828
				362	1	2.828		362	2	5.657		362	3	6.828		362	1	2.828		362	21	22.728		362	2	5.657
				363	1	2.828		363	1	2.828		363	1	2.828		363	1	2.828		363	1	2.828		363	1	2.828
				364	83	53.255		364	1	2.828		364	2	5.657		364	5	10.485		364	13	22.971		364	2	5.657
				365	1	2.828		365	1	2.828		365	1	2.828		365	2	4.243		365	1	2.828		365	1	2.828
				366	1	2.828		366	26	41.941		366	1	2.828		366	1	2.828		366	1	2.828		366	1	2.828
				367	1	2.828		367	1	2.828		367	1	2.828		367	88	66.326		367	27	37.698		367	80	45.113
				368	1	2.828		368	1	2.828		368	1	2.828		368	27	29.456		368	1	2.828		368	7	14.142
				369	2	5.657		369	1	2.828		369	3	7.657		369	13	21.556		369	3	7.657		369	1	2.828
				370	3	5.657		370	2	4.243		370	2	4.243		370	31	30.627		370	2	4.243		370	1	2.828
				371	1	2.828		371	1	2.828		371	1	2.828		371	29	26.385		371	1	2.828		371	1	2.828
				372	5	13.314		372	1	2.828		372	1	2.828		372	26	33.698		372	1	2.828		372	3	7.071
				373	2	4.828		373	1	2.828		373	1	2.828		373	1	2.828		373	7	15.314		373	1	2.828
				374	2	4.828		374	2	5.657		374	3	7.071		374	1	2.828		374	2	5.657		374	21	30.042
				375	1	2.828		375	193	110.024		375	1	2.828		375	1	2.828		375	1	2.828		375	1	2.828
				376	1	2.828		376	1	2.828		376	1	2.828		376	68	53.598		376	1	2.828		376	1	2.828
				377	1	2.828		377	1	2.828		377	1	2.828		377	2	4.243		377	35	32.042		377	2	4.828
				378	2	4.828		378	1	2.828		378	1	2.828		378	1	2.828		378	1	2.828		378	179	77.74
				379	1	2.828		379	8	14.728		379	8	11.899		379	3	7.071		379	6	14.142		379	1	2.828
				380	1	2.828		380	1	2.828		380	1	2.828		380	1	2.828		380	2	4.243		380	1	2.828
				381	1	2.828		381	1	2.828		381	1	2.828		381	3	8.485		381	1	2.828		381	1	2.828
				382	1	2.828		382	1	2.828		382	1	2.828		382	23	34.87		382	1	2.828		382	413	202.25
				383	1	2.828		383	2	5.657		383	1	2.828		383	1	2.828		383	1	2.828		383	1	2.828
				384	11	19.556		384	1	2.828		384	1	2.828		384	1	2.828		384	1	2.828		384	8	16.971
				385	24	28.042		385	3	5.657		385	1	2.828		385	1	2.828		385	1	2.828		385	1	2.828
				386	1	2.828		386	1	2.828		386	2	5.657		386	9	12.485		386	1	2.828		386	1	2.828
				387	66	42.77		387	1	2.828		387	1	2.828		387	1	2.828		387	1	2.828		387	2	5.657
				388	1	2.828		388	1	2.828		388	1	2.828		388	64	51.255		388	63	43.012		388	33	28.627
				389	1	2.828		389	1	2.828		389	63	32.87		389	42	30.042		389	2	4.243		389	2	5.657
				390	1	2.828		390	3	5.657		390	59	37.698		390	1	2.828		390	2	5.657		390	67	63.154
				391	1	2.828		391	1	2.828		391	2	5.657		391	1	2.828		391	2	4.828		391	36	29.799
				392	1	2.828		392	1	2.828		392	1	2.828		392	1	2.828		392	1	2.828		392	2	4.243
				393	1	2.828		393	147	75.154		393	1	2.828		393	1	2.828		393	1	2.828		393	1	2.828
				394	1	2.828		394	1	2.828		394	1	2.828		394	1	2.828		394	2	4.828		394	1	2.828
				395	47	61.012		395	33	30.042		395	1	2.828		395	1	2.828		395	110	62.083		395	1	2.828
				396	1	2.828		396	1	2.828		396	1	2.828		396	39	47.941		396	1	2.828		396	1	2.828
				397	2	5.657		397	1	2.828		397	1	2.828		397	1	2.828		397	16	23.799		397	1	2.828
				398	1	2.828		398	2	4.243		398	17	22.385		398	1	2.828		398	1	2.828		398	1	2.828
				399	2	4.828		399	37	33.113		399	1	2.828		399	1	2.828		399	1	2.828		399	5	8.485
				400	1	2.828		400	1	2.828		400	1	2.828		400	1	2.828		400	1	2.828		400	1	2.828
				401	1	2.828		401	155	115.681		401	1	2.828		401	1	2.828		401	1	2.828		401	1	2.828
				402	1	2.828		402	1	2.828		402	1	2.828		402	1	2.828		402	19	24.971		402	1	2.828
				403	1	2.828		403	36	48.527		403	4	5.657		403	1	2.828		403	1	2.828		403	1	2.828
				404	31	29.213		404	1	2.828		404	34	26.627		404	1	2.828		404	16	20.971		404	1	2.828
				405	1	2.828		405	1	2.828		405	1	2.828		405	1	2.828		405	1	2.828		405	2	4.828
				406	1	2.828		406	1	2.828		406	1	2.828		406	1	2.828		406	1	2.828		406	1	2.828
				407	36	31.456		407	1	2.828		407	1	2.828		407	1	2.828		407	1	2.828		407	1	2.828
				408	1	2.828		408	1	2.828		408	2	4.243		408	1	2.828		408	1	2.828		408	1	2.828
				409	1	2.828		409	1	2.828		409	1	2.828		409	29	30.87		409	117	67.841		409	1	2.828
				410	1	2.828		410	1	2.828		410	18	34.87		410	1	2.828		410	9	16.971		410	1	2.828
				411	1	2.828		411	153	83.64		411	1	2.828		411	1	2.828		411	2	5.657		411	2	5.657
				412	20	24.042		412	1	2.828		412	5	11.314		412	11	23.799		412	1	2.828		412	1	2.828
				413	12	16.142		413	1	2.828		413	1	2.828		413	1	2.828		413	1	2.828		413	1	2.828
				414	1	2.828		414	1	2.828		414	1	2.828		414	1	2.828		414	1	2.828		414	2	4.243
				415	1	2.828		415	1	2.828		415	2	4.828		415	2	5.657		415	1	2.828		415	2	4.828
				416	1	2.828		416	1	2.828		416	1	2.828		416	1	2.828		416	1	2.828		416	1	2.828
				417	5	9.899		417	1	2.828		417	10	16.728		417	1	2.828		417	94	62.912		417	1	2.828
				418	1	2.828		418	1	2.828		418	1	2.828		418	1	2.828		418	96	48.527		418	1	2.828
				419	1	2.828		419	1	2.828		419	1	2.828		419	1	2.828		419	1	2.828		419	1	2.828
				420	2	5.657		420	44	55.598		420	1	2.828		420	1	2.828		420	168	72.569		420	1	2.828
				421	1	2.828		421	1	2.828		421	1	2.828		421	4	11.314		421	1	2.828		421	1	2.828
				422	1	2.828		422	1	2.828		422	2	4.828		422	1	2.828		422	40	40.77		422	2	4.828
				423	1	2.828		423	1	2.828		423	1	2.828		423	67	35.456		423	1	2.828		423	1	2.828
				424	1	2.828		424	2	5.657		424	1	2.828		424	1	2.828		424	1	2.828		424	1	2.828
				425	1	2.828		425	1	2.828		425	1	2.828		425	1	2.828		425	48	33.456		425	1	2.828
				426	28	26.042		426	1	2.828		426	1	2.828		426	74	53.841		426	2	4.243
				427	3	5.657		427	1	2.828		427	1	2.828		427	2	4.243		427	134	54.184
				428	1	2.828		428	2	4.243		428	1	2.828		428	1	2.828		428	1	2.828
				429	1	2.828		429	1	2.828		429	3	8.485		429	1	2.828		429	63	68.083
				430	1	2.828		430	1	2.828		430	1	2.828		430	1	2.828		430	1	2.828
				431	1	2.828		431	2	4.243		431	1	2.828		431	1	2.828		431	26	30.627
				432	1	2.828		432	1	2.828		432	76	55.012		432	1	2.828		432	1	2.828
				433	1	2.828		433	7	11.899		433	1	2.828		433	2	5.657		433	1	2.828
				434	1	2.828		434	4	7.657		434	1	2.828		434	16	25.213		434	1	2.828
				435	1	2.828		435	1	2.828		435	1	2.828		435	1	2.828		435	1	2.828
				436	7	18.142		436	1	2.828		436	1	2.828		436	1	2.828		436	1	2.828
				437	1	2.828		437	1	2.828		437	1	2.828		437	1	2.828		437	1	2.828
				438	10	15.314		438	1	2.828		438	1	2.828		438	1	2.828		438	3	8.485
				439	5	11.314		439	6	10.485		439	21	31.456		439	21	27.213		439	15	20.142
				440	2	5.657		440	36	41.355		440	2	5.657		440	75	48.184		440	1	2.828
				441	1	2.828		441	3	7.657		441	1	2.828		441	1	2.828		441	70	79.054
				442	1	2.828		442	2	5.657		442	1	2.828		442	1	2.828		442	1	2.828
				443	1	2.828		443	1	2.828		443	1	2.828		443	2	4.243		443	1	2.828
				444	1	2.828		444	1	2.828		444	1	2.828		444	42	44.77		444	20	26.627
				445	1	2.828		445	1	2.828		445	1	2.828		445	1	2.828		445	1	2.828
				446	1	2.828		446	62	61.255		446	38	59.598		446	1	2.828		446	1	2.828
				447	1	2.828		447	1	2.828		447	1	2.828		447	2	4.828		447	4	7.657
				448	1	2.828		448	2	4.243		448	1	2.828		448	1	2.828		448	1	2.828
				449	1	2.828		449	1	2.828		449	1	2.828		449	1	2.828		449	63	70.326
				450	1	2.828		450	1	2.828		450	4	7.071		450	82	43.355		450	2	5.657
				451	1	2.828		451	1	2.828		451	31	34.87		451	1	2.828		451	1	2.828
				452	1	2.828		452	1	2.828		452	1	2.828		452	1	2.828		452	1	2.828
				453	1	2.828		453	1	2.828		453	1	2.828		453	1	2.828		453	1	2.828
				454	1	2.828		454	3	6.243		454	1	2.828		454	1	2.828		454	1	2.828
				455	36	39.941		455	2	5.657		455	1	2.828		455	7	16.142		455	39	39.355
				456	1	2.828		456	4	10.485		456	5	9.899		456	1	2.828		456	53	29.799
				457	2	4.243		457	1	2.828		457	2	4.828		457	3	6.828		457	1	2.828
				458	1	2.828		458	10	18.385		458	1	2.828		458	3	8.485		458	1	2.828
				459	1	2.828		459	1	2.828		459	1	2.828		459	1	2.828		459	72	41.113
				460	1	2.828		460	1	2.828		460	1	2.828		460	1	2.828		460	1	2.828
				461	18	28.87		461	1	2.828		461	1	2.828		461	1	2.828		461	1	2.828
				462	1	2.828		462	1	2.828		462	2	5.657		462	1	2.828		462	10	18.971
				463	2	5.657		463	22	26.627		463	10	17.556		463	2	4.828		463	2	4.243
				464	1	2.828		464	1	2.828		464	1	2.828		464	1	2.828		464	5	10.485
				465	1	2.828		465	1	2.828		465	1	2.828		465	62	40.184		465	1	2.828
				466	1	2.828		466	1	2.828		466	2	4.828		466	12	16.142		466	1	2.828
				467	1	2.828		467	1	2.828		467	72	35.698		467	9	13.314		467	2	4.243
				468	58	34.284		468	1	2.828		468	1	2.828		468	22	36.527		468	1	2.828
				469	1	2.828		469	1	2.828		469	1	2.828		469	1	2.828		469	1	2.828
				470	1	2.828		470	1	2.828		470	1	2.828		470	1	2.828		470	1	2.828
				471	1	2.828		471	1	2.828		471	1	2.828		471	1	2.828		471	2	5.657
				472	29	36.87		472	1	2.828		472	2	5.657		472	1	2.828		472	3	5.657
				473	1	2.828		473	1	2.828		473	61	35.698		473	1	2.828		473	2	4.243
				474	1	2.828		474	1	2.828		474	38	41.698		474	1	2.828		474	1	2.828
				475	1	2.828		475	16	19.556		475	1	2.828		475	1	2.828		475	1	2.828
				476	26	34.284		476	1	2.828		476	1	2.828		476	1	2.828		476	11	14.728
				477	2	4.243		477	1	2.828		477	9	19.556		477	1	2.828		477	1	2.828
				478	1	2.828		478	1	2.828		478	1	2.828		478	4	7.657		478	50	45.012
				479	43	43.355		479	3	6.243		479	1	2.828		479	1	2.828		479	83	61.841
				480	111	50.77		480	1	2.828		480	1	2.828		480	1	2.828		480	59	29.213
				481	1	2.828		481	1	2.828		481	1	2.828		481	1	2.828		481	1	2.828
				482	2	4.828		482	1	2.828		482	1	2.828		482	17	23.799		482	19	31.456
				483	1	2.828		483	1	2.828		483	1	2.828		483	3	5.657		483	1	2.828
				484	1	2.828		484	1	2.828		484	1	2.828		484	1	2.828		484	5	9.899
				485	5	12.728		485	1	2.828		485	1	2.828		485	1	2.828		485	1	2.828
				486	1	2.828		486	2	4.828		486	26	26.627		486	1	2.828		486	1	2.828
				487	1	2.828		487	1	2.828		487	1	2.828		487	4	10.485		487	1	2.828
				488	165	81.882		488	1	2.828		488	2	4.828		488	1	2.828		488	8	16.142
				489	1	2.828						489	1	2.828		489	1	2.828		489	1	2.828
				490	1	2.828						490	1	2.828		490	15	18.971		490	1	2.828
				491	30	47.841						491	2	4.828		491	1	2.828		491	1	2.828
				492	1	2.828						492	2	5.657		492	1	2.828		492	1	2.828
				493	44	64.083						493	3	6.243		493	7	12.485		493	1	2.828
				494	1	2.828						494	2	5.657		494	136	61.74		494	11	18.971
				495	10	20.385						495	1	2.828		495	50	40.527		495	1	2.828
				496	1	2.828						496	1	2.828		496	1	2.828		496	1	2.828
				497	2	4.828						497	28	39.941		497	1	2.828		497	23	22.385
				498	1	2.828						498	28	36.627		498	2	4.243		498	1	2.828
				499	11	17.314						499	108	48.77		499	2	4.828		499	3	8.485
				500	3	7.071						500	1	2.828		500	28	28.971		500	1	2.828
				501	19	21.556						501	27	44.184		501	1	2.828		501	2	5.657
				502	1	2.828						502	2	4.243		502	1	2.828		502	1	2.828
				503	2	4.828						503	1	2.828		503	1	2.828		503	1	2.828
				504	1	2.828						504	1	2.828		504	1	2.828		504	1	2.828
				505	2	5.657						505	1	2.828		505	79	44.527		505	1	2.828
				506	1	2.828						506	1	2.828		506	1	2.828		506	1	2.828
				507	2	4.243						507	1	2.828		507	1	2.828		507	21	21.799
				508	1	2.828						508	24	25.456		508	1	2.828		508	5	9.657
				509	1	2.828						509	1	2.828		509	71	48.184		509	16	26.627
				510	3	5.657						510	1	2.828		510	1	2.828		510	11	20.142
				511	6	10.485						511	1	2.828		511	1	2.828		511	8	14.485
				512	1	2.828						512	1	2.828		512	1	2.828		512	4	7.657
				513	1	2.828						513	1	2.828		513	1	2.828		513	26	31.698
				514	1	2.828						514	2	5.657		514	4	9.071		514	1	2.828
				515	3	7.657						515	3	5.657		515	1	2.828		515	9	9.899
				516	1	2.828						516	1	2.828		516	1	2.828		516	1	2.828
				517	3	8.485						517	7	13.899		517	1	2.828		517	1	2.828
				518	2	5.657						518	2	4.243		518	1	2.828		518	1	2.828
				519	1	2.828						519	6	11.899		519	2	4.243		519	4	10.485
				520	62	61.497						520	1	2.828		520	7	9.071		520	1	2.828
				521	2	5.657						521	2	4.243		521	1	2.828		521	1	2.828
				522	1	2.828						522	1	2.828		522	1	2.828		522	1	2.828
				523	1	2.828						523	2	4.243		523	2	4.243		523	8	14.728
				524	1	2.828						524	1	2.828		524	1	2.828		524	1	2.828
				525	2	5.657						525	1	2.828		525	1	2.828		525	1	2.828
				526	1	2.828						526	1	2.828		526	1	2.828		526	1	2.828
				527	1	2.828						527	1	2.828						527	1	2.828
				528	1	2.828						528	39	36.042						528	1	2.828
				529	1	2.828						529	56	64.569						529	1	2.828
				530	10	20.385						530	1	2.828						530	6	14.728
				531	1	2.828						531	115	76.569						531	4	9.071
				532	2	4.828						532	1	2.828						532	1	2.828
				533	1	2.828						533	1	2.828						533	1	2.828
				534	1	2.828						534	1	2.828						534	1	2.828
				535	1	2.828						535	14	24.627						535	71	58.083
				536	37	41.355						536	1	2.828						536	1	2.828
				537	1	2.828						537	77	42.284						537	1	2.828
				538	1	2.828						538	1	2.828						538	12	18.142
				539	1	2.828						539	1	2.828						539	26	32.87
				540	1	2.828						540	18	24.385						540	1	2.828
				541	1	2.828						541	3	5.657						541	1	2.828
				542	2	5.657						542	1	2.828						542	2	4.243
				543	1	2.828						543	1	2.828						543	95	57.841
				544	1	2.828						544	3	7.657						544	2	5.657
				545	2	4.243						545	1	2.828						545	2	5.657
				546	10	23.799						546	1	2.828						546	1	2.828
				547	1	2.828						547	82	49.941						547	2	4.243
				548	3	5.657						548	18	23.213						548	53	58.912
				549	1	2.828						549	1	2.828						549	1	2.828
				550	1	2.828						550	136	63.74						550	1	2.828
				551	4	10.485						551	1	2.828						551	1	2.828
				552	1	2.828						552	36	31.799						552	1	2.828
				553	6	11.899						553	40	30.284						553	1	2.828
				554	5	12.485						554	1	2.828						554	20	25.213
				555	1	2.828						555	1	2.828						555	1	2.828
				556	1	2.828						556	30	30.284						556	1	2.828
				557	1	2.828						557	5	7.657						557	1	2.828
				558	1	2.828						558	15	26.042						558	2	4.243
				559	1	2.828						559	21	22.385						559	5	11.314
				560	1	2.828						560	1	2.828						560	1	2.828
				561	1	2.828						561	4	10.485						561	1	2.828
				562	1	2.828						562	2	5.657						562	1	2.828
				563	1	2.828						563	1	2.828						563	2	4.243
				564	1	2.828						564	1	2.828						564	96	55.841
				565	1	2.828						565	1	2.828						565	1	2.828
				566	1	2.828						566	1	2.828						566	3	5.657
				567	3	5.657						567	1	2.828						567	1	2.828
				568	1	2.828						568	15	22.971						568	1	2.828
				569	7	16.485						569	40	45.598						569	22	25.799
				570	1	2.828						570	2	4.243						570	2	4.828
				571	1	2.828						571	1	2.828						571	1	2.828
				572	1	2.828						572	1	2.828						572	1	2.828
				573	1	2.828						573	2	5.657						573	1	2.828
				574	1	2.828						574	1	2.828						574	1	2.828
				575	1	2.828						575	1	2.828						575	1	2.828
				576	1	2.828						576	15	23.799						576	6	16.142
												577	78	62.083						577	59	30.627
												578	1	2.828						578	1	2.828
												579	22	29.799						579	2	5.657
												580	1	2.828						580	7	14.142
												581	1	2.828						581	3	8.485
												582	1	2.828						582	1	2.828
												583	92	48.426						583	1	2.828
												584	2	4.828						584	1	2.828
												585	1	2.828						585	1	2.828
												586	1	2.828						586	2	4.243
												587	4	8.485						587	1	2.828
												588	8	9.071						588	1	2.828
												589	1	2.828						589	1	2.828
												590	1	2.828						590	2	4.243
												591	24	35.113						591	1	2.828
												592	4	9.899						592	1	2.828
												593	1	2.828						593	1	2.828
												594	1	2.828						594	1	2.828
												595	2	5.657						595	1	2.828
												596	1	2.828						596	2	4.243
												597	1	2.828						597	2	4.828
												598	1	2.828						598	1	2.828
												599	1	2.828						599	1	2.828
												600	2	4.828						600	1	2.828
												601	26	32.284						601	7	15.314
												602	1	2.828						602	1	2.828
												603	1	2.828						603	1	2.828
												604	1	2.828						604	1	2.828
												605	1	2.828						605	1	2.828
												606	20	23.799						606	62	37.698
												607	31	32.87						607	1	2.828
												608	1	2.828						608	3	6.243
												609	2	4.243						609	1	2.828
												610	1	2.828						610	1	2.828
												611	86	59.497						611	1	2.828
												612	1	2.828						612	1	2.828
												613	1	2.828						613	1	2.828
												614	1	2.828						614	16	23.213
												615	117	96.024						615	108	55.841
												616	23	28.87						616	25	24.385
												617	1	2.828						617	1	2.828
												618	12	24.385						618	3	7.071
												619	3	7.657						619	2	4.243
												620	2	4.243						620	1	2.828
												621	1	2.828						621	1	2.828
												622	1	2.828						622	1	2.828
												623	9	19.556						623	1	2.828
												624	1	2.828						624	77	37.698
												625	1	2.828						625	2	4.243
												626	1	2.828						626	1	2.828
												627	1	2.828						627	72	34.284
												628	81	46.184						628	1	2.828
												629	1	2.828						629	1	2.828
												630	184	99.782						630	2	4.243
												631	3	8.485						631	2	5.657
												632	1	2.828						632	13	15.314
												633	1	2.828						633	2	4.828
												634	1	2.828						634	25	29.456
												635	21	30.042						635	1	2.828
												636	1	2.828						636	1	2.828
												637	3	5.657						637	1	2.828
												638	1	2.828						638	1	2.828
												639	1	2.828						639	2	4.243
												640	1	2.828						640	29	40.184
												641	1	2.828						641	1	2.828
												642	49	42.87						642	1	2.828
												643	2	4.243						643	13	23.799
												644	2	4.243						644	15	26.042
												645	63	47.598						645	78	44.77
												646	1	2.828						646	1	2.828
												647	1	2.828						647	1	2.828
												648	2	4.243						648	44	39.355
												649	6	10.485						649	1	2.828
												650	1	2.828						650	1	2.828
												651	1	2.828						651	1	2.828
												652	6	11.314						652	1	2.828
												653	1	2.828						653	2	5.657
												654	1	2.828						654	1	2.828
												655	2	5.657						655	2	5.657
												656	1	2.828						656	1	2.828
												657	2	4.828						657	4	8.485
												658	1	2.828						658	1	2.828
												659	13	12.728						659	1	2.828
												660	26	28.042						660	1	2.828
												661	1	2.828						661	1	2.828
												662	2	4.828						662	86	51.841
												663	170	89.882						663	1	2.828
												664	1	2.828						664	14	28.87
												665	1	2.828						665	1	2.828
												666	1	2.828						666	35	36.527
												667	1	2.828						667	1	2.828
												668	24	31.456						668	1	2.828
												669	1	2.828						669	1	2.828
												670	1	2.828						670	1	2.828
												671	6	15.556						671	1	2.828
												672	1	2.828						672	2	4.243
												673	1	2.828						673	1	2.828
												674	1	2.828						674	1	2.828
												675	1	2.828						675	2	5.657
												676	1	2.828						676	40	32.87
												677	149	71.74						677	1	2.828
												678	1	2.828						678	2	4.243
												679	5	10.485						679	1	2.828
												680	1	2.828						680	1	2.828
												681	2	5.657						681	4	9.071
												682	2	4.243						682	4	9.899
												683	1	2.828						683	1	2.828
												684	1	2.828						684	1	2.828
												685	1	2.828						685	1	2.828
												686	71	50.426						686	66	37.113
												687	1	2.828						687	1	2.828
												688	1	2.828						688	1	2.828
												689	34	34.627						689	7	17.556
												690	1	2.828
												691	1	2.828
												692	1	2.828
												693	142	63.255
												694	1	2.828
												695	66	35.456
												696	11	17.314
												697	1	2.828
												698	147	71.154
												699	1	2.828
												700	1	2.828
												701	16	19.556
												702	59	45.113
												703	2	4.828
												704	47	45.012
												705	1	2.828
												706	3	5.657
												707	1	2.828
												708	20	31.698
												709	1	2.828
												710	1	2.828
												711	1	2.828
												712	9	20.385
												713	1	2.828
												714	3	5.657
