# Supplementary material for: Perilipin-related protein regulates lipid metabolism in C. elegans
Source: PeerJ. 2015 Sep 1;3:e1213. doi: 10.7717/peerj.1213 (PMC4562238; doi:10.7717/peerj.1213)
Supplement: Supplemental Information 4 [file peerj-03-1213-s010.xls]

## Sheet: Mutants Soma
Mutant 1	Area	Perimeter		Mutant 2	Area	Perimeter		Mutant 3	Area	Perimeter		Mutant 4	Area	Perimeter		Mutant 5	Area	Perimeter
1	1	2.828		1	5	7.657		1	1	2.828		1	1	2.828		1	27	31.456
2	1	2.828		2	77	42.627		2	4	9.657		2	1	2.828		2	1	2.828
3	47	40.284		3	2	4.243		3	6	10.485		3	1	2.828		3	2	4.828
4	67	45.941		4	1	2.828		4	1	2.828		4	19	28.042		4	1	2.828
5	1	2.828		5	43	37.213		5	1	2.828		5	1	2.828		5	17	24.627
6	1	2.828		6	1	2.828		6	1	2.828		6	7	13.314		6	4	7.657
7	1	2.828		7	1	2.828		7	1	2.828		7	2	4.828		7	2	4.828
8	1	2.828		8	1	2.828		8	1	2.828		8	1	2.828		8	1	2.828
9	1	2.828		9	1	2.828		9	78	47.698		9	4	9.899		9	1	2.828
10	2	4.828		10	159	62.426		10	1	2.828		10	1	2.828		10	1	2.828
11	1	2.828		11	1	2.828		11	1	2.828		11	1	2.828		11	1	2.828
12	1	2.828		12	156	59.255		12	1	2.828		12	1	2.828		12	1	2.828
13	17	19.899		13	136	54.912		13	1	2.828		13	1	2.828		13	1	2.828
14	81	43.113		14	129	62.569		14	1	2.828		14	2	4.828		14	1	2.828
15	1	2.828		15	1	2.828		15	1	2.828		15	1	2.828		15	1	2.828
16	9	16.142		16	90	46.77		16	1	2.828		16	50	35.456		16	2	4.828
17	2	5.657		17	1	2.828		17	1	2.828		17	2	5.657		17	1	2.828
18	1	2.828		18	16	23.213		18	110	46.184		18	1	2.828		18	1	2.828
19	1	2.828		19	1	2.828		19	2	4.828		19	2	4.828		19	1	2.828
20	1	2.828		20	243	84.569		20	1	2.828		20	5	12.728		20	1	2.828
21	93	93.782		21	1	2.828		21	178	68.811		21	90	40.77		21	1	2.828
22	1	2.828		22	1	2.828		22	1	2.828		22	3	5.657		22	1	2.828
23	1	2.828		23	1	2.828		23	1	2.828		23	42	31.698		23	17	21.799
24	1	2.828		24	248	69.497		24	1	2.828		24	1	2.828		24	1	2.828
25	173	82.711		25	131	59.598		25	1	2.828		25	96	39.698		25	1	2.828
26	1	2.828		26	27	22.385		26	114	65.497		26	33	28.627		26	1	2.828
27	1	2.828		27	1	2.828		27	30	45.598		27	1	2.828		27	58	34.87
28	2	4.828		28	1	2.828		28	1	2.828		28	9	11.899		28	45	32.284
29	73	34.87		29	1	2.828		29	1	2.828		29	1	2.828		29	2	4.243
30	1	2.828		30	21	23.799		30	1	2.828		30	67	49.598		30	25	26.627
31	2	4.243		31	1	2.828		31	21	41.355		31	1	2.828		31	15	20.971
32	1	2.828		32	200	57.497		32	2	4.243		32	1	2.828		32	76	41.941
33	1	2.828		33	1	2.828		33	145	50.184		33	158	57.012		33	2	5.657
34	1	2.828		34	106	46.77		34	1	2.828		34	1	2.828		34	1	2.828
35	73	39.113		35	1	2.828		35	1	2.828		35	9	13.899		35	1	2.828
36	1	2.828		36	76	39.941		36	1	2.828		36	1	2.828		36	2	5.657
37	1	2.828		37	1	2.828		37	1	2.828		37	2	4.828		37	250	89.64
38	1	2.828		38	1	2.828		38	13	25.799		38	1	2.828		38	18	27.213
39	35	38.527		39	105	50.184		39	1	2.828		39	1	2.828		39	65	35.698
40	1	2.828		40	50	36.284		40	1	2.828		40	1	2.828		40	66	45.113
41	93	52.426		41	143	49.456		41	2	4.243		41	3	6.243		41	96	42.527
42	3	7.657		42	37	33.456		42	21	24.971		42	68	56.083		42	1	2.828
43	1	2.828		43	9	11.899		43	77	40.284		43	2	4.243		43	47	29.456
44	1	2.828		44	188	56.426		44	125	67.397		44	2	4.243		44	98	56.083
45	3	5.657		45	2	5.657		45	5	10.485		45	90	46.77		45	1	2.828
46	13	21.556		46	4	7.657		46	1	2.828		46	1	2.828		46	55	32.042
47	1	2.828		47	1	2.828		47	1	2.828		47	1	2.828		47	1	2.828
48	1	2.828		48	1	2.828		48	1	2.828		48	1	2.828		48	1	2.828
49	1	2.828		49	1	2.828		49	1	2.828		49	1	2.828		49	26	32.87
50	3	5.657		50	4	11.314		50	1	2.828		50	1	2.828		50	43	31.698
51	3	5.657		51	1	2.828		51	1	2.828		51	1	2.828		51	1	2.828
52	1	2.828		52	1	2.828		52	42	35.113		52	1	2.828		52	74	37.698
53	1	2.828		53	141	49.113		53	33	33.113		53	1	2.828		53	1	2.828
54	1	2.828		54	1	2.828		54	1	2.828		54	3	6.828		54	42	28.627
55	3	8.485		55	71	42.527		55	4	8.485		55	50	41.113		55	63	40.042
56	25	39.355		56	1	2.828		56	1	2.828		56	1	2.828		56	1	2.828
57	4	9.657		57	1	2.828		57	1	2.828		57	1	2.828		57	41	62.669
58	4	10.485		58	49	30.284		58	1	2.828		58	2	4.828		58	3	8.485
59	4	9.899		59	71	35.698		59	1	2.828		59	2	4.828		59	1	2.828
60	1	2.828		60	178	59.012		60	2	4.243		60	2	4.243		60	1	2.828
61	1	2.828		61	1	2.828		61	2	4.243		61	1	2.828		61	1	2.828
62	1	2.828		62	84	56.669		62	82	57.012		62	1	2.828		62	1	2.828
63	1	2.828		63	1	2.828		63	73	68.569		63	2	4.243		63	22	21.556
64	1	2.828		64	131	57.255		64	33	36.284		64	118	46.87		64	1	2.828
65	1	2.828		65	130	52.426		65	1	2.828		65	1	2.828		65	133	62.326
66	1	2.828		66	1	2.828		66	4	7.657		66	1	2.828		66	1	2.828
67	1	2.828		67	203	71.397		67	69	55.355		67	44	35.698		67	1	2.828
68	10	23.213		68	6	13.314		68	1	2.828		68	55	31.456		68	1	2.828
69	1	2.828		69	1	2.828		69	72	63.74		69	2	5.657		69	1	2.828
70	1	2.828		70	1	2.828		70	1	2.828		70	99	41.113		70	10	13.314
71	1	2.828		71	1	2.828		71	1	2.828		71	1	2.828		71	1	2.828
72	1	2.828		72	1	2.828		72	1	2.828		72	1	2.828		72	2	4.243
73	1	2.828		73	1	2.828		73	1	2.828		73	3	8.485		73	1	2.828
74	1	2.828		74	45	29.799		74	2	5.657		74	1	2.828		74	23	22.627
75	21	32.87		75	2	5.657		75	1	2.828		75	116	68.326		75	85	53.598
76	1	2.828		76	132	57.598		76	1	2.828		76	1	2.828		76	2	5.657
77	1	2.828		77	1	2.828		77	2	4.828		77	1	2.828		77	1	2.828
78	2	5.657		78	21	26.627		78	1	2.828		78	1	2.828		78	162	65.154
79	54	65.983		79	1	2.828		79	1	2.828		79	1	2.828		79	44	35.698
80	1	2.828		80	1	2.828		80	20	30.284		80	1	2.828		80	41	39.113
81	1	2.828		81	1	2.828		81	1	2.828		81	2	5.657		81	17	24.142
82	2	4.243		82	109	43.941		82	1	2.828		82	1	2.828		82	1	2.828
83	1	2.828		83	1	2.828		83	9	16.142		83	1	2.828		83	54	32.527
84	5	8.485		84	87	44.77		84	1	2.828		84	69	37.456		84	83	87.154
85	1	2.828		85	88	36.042		85	2	4.243		85	1	2.828		85	1	2.828
86	41	35.113		86	1	2.828		86	53	45.355		86	2	4.828		86	1	2.828
87	18	26.385		87	224	71.397		87	1	2.828		87	1	2.828		87	103	64.326
88	1	2.828		88	182	60.184		88	1	2.828		88	1	2.828		88	1	2.828
89	1	2.828		89	140	59.255		89	120	47.598		89	149	81.64		89	1	2.828
90	1	2.828		90	1	2.828		90	1	2.828		90	1	2.828		90	23	20.971
91	1	2.828		91	1	2.828		91	1	2.828		91	40	39.941		91	145	68.326
92	1	2.828		92	1	2.828		92	1	2.828		92	1	2.828		92	16	17.314
93	89	87.296		93	2	5.657		93	2	5.657		93	3	5.657		93	1	2.828
94	53	31.456		94	1	2.828		94	1	2.828		94	3	6.828		94	59	40.527
95	1	2.828		95	148	54.77		95	1	2.828		95	1	2.828		95	1	2.828
96	1	2.828		96	88	40.77		96	1	2.828		96	1	2.828		96	1	2.828
97	1	2.828		97	1	2.828		97	1	2.828		97	1	2.828		97	1	2.828
98	1	2.828		98	2	5.657		98	1	2.828		98	2	5.657		98	1	2.828
99	1	2.828		99	1	2.828		99	1	2.828		99	96	48.77		99	1	2.828
100	5	12.728		100	1	2.828		100	1	2.828		100	1	2.828		100	1	2.828
101	1	2.828		101	19	24.971		101	1	2.828		101	1	2.828		101	66	43.941
102	1	2.828		102	1	2.828		102	18	22.971		102	187	59.012		102	1	2.828
103	1	2.828		103	1	2.828		103	1	2.828		103	1	2.828		103	1	2.828
104	1	2.828		104	108	46.77		104	3	7.657		104	1	2.828		104	1	2.828
105	1	2.828		105	1	2.828		105	1	2.828		105	1	2.828		105	54	42.527
106	1	2.828		106	1	2.828		106	1	2.828		106	73	34.042		106	71	38.527
107	2	4.243		107	89	46.77		107	17	27.456		107	1	2.828		107	2	4.828
108	1	2.828		108	149	54.184		108	1	2.828		108	3	7.071		108	2	4.828
109	23	22.728		109	1	2.828		109	1	2.828		109	1	2.828		109	50	34.284
110	1	2.828		110	160	64.326		110	1	2.828		110	1	2.828		110	13	17.556
111	1	2.828		111	1	2.828		111	2	4.243		111	1	2.828		111	1	2.828
112	1	2.828		112	23	26.042		112	1	2.828		112	30	29.698		112	1	2.828
113	1	2.828		113	1	2.828		113	2	4.828		113	4	8.485		113	42	30.87
114	1	2.828		114	1	2.828		114	110	57.841		114	1	2.828		114	56	32.87
115	27	30.971		115	28	29.698		115	1	2.828		115	1	2.828		115	89	65.74
116	4	5.657		116	1	2.828		116	8	11.314		116	85	42.77		116	1	2.828
117	92	69.983		117	1	2.828		117	1	2.828		117	2	4.828		117	1	2.828
118	1	2.828		118	2	5.657		118	1	2.828		118	207	58.77		118	1	2.828
119	1	2.828		119	54	37.698		119	2	4.243		119	1	2.828		119	1	2.828
120	1	2.828		120	1	2.828		120	1	2.828		120	14	21.213		120	1	2.828
121	1	2.828		121	1	2.828		121	1	2.828		121	1	2.828		121	67	42.527
122	21	33.456		122	3	7.657		122	1	2.828		122	209	79.054		122	1	2.828
123	38	30.971		123	141	73.983		123	2	4.828		123	1	2.828		123	1	2.828
124	51	40.87		124	1	2.828		124	2	5.657		124	1	2.828		124	50	32.627
125	1	2.828		125	75	39.355		125	1	2.828		125	1	2.828		125	1	2.828
126	1	2.828		126	27	23.799		126	184	84.711		126	1	2.828		126	1	2.828
127	20	27.556		127	104	45.355		127	1	2.828		127	1	2.828		127	1	2.828
128	2	4.243		128	1	2.828		128	3	7.071		128	1	2.828		128	41	30.87
129	1	2.828		129	1	2.828		129	1	2.828		129	20	32.042		129	29	27.456
130	27	29.456		130	28	21.556		130	6	10.485		130	1	2.828		130	2	5.657
131	137	91.054		131	1	2.828		131	153	87.296		131	1	2.828		131	1	2.828
132	11	22.385		132	140	74.569		132	4	7.657		132	1	2.828		132	1	2.828
133	1	2.828		133	1	2.828		133	43	72.225		133	11	13.314		133	12	18.142
134	27	23.799		134	146	103.439		134	1	2.828		134	1	2.828		134	90	69.983
135	2	4.828		135	238	71.983		135	1	2.828		135	1	2.828		135	1	2.828
136	69	40.527		136	280	86.326		136	60	39.941		136	6	11.899		136	1	2.828
137	1	2.828		137	146	68.326		137	1	2.828		137	1	2.828		137	15	22.971
138	2	5.657		138	226	64.77		138	1	2.828		138	128	47.698		138	51	34.87
139	1	2.828		139	1	2.828		139	1	2.828		139	89	38.527		139	1	2.828
140	1	2.828		140	62	57.255		140	37	36.77		140	1	2.828		140	6	14.142
141	1	2.828		141	17	29.456		141	1	2.828		141	1	2.828		141	1	2.828
142	1	2.828		142	1	2.828		142	1	2.828		142	1	2.828		142	1	2.828
143	4	10.485		143	1	2.828		143	1	2.828		143	1	2.828		143	1	2.828
144	2	4.243		144	2	4.828		144	1	2.828		144	57	49.598		144	87	41.941
145	112	83.539		145	1	2.828		145	143	56.669		145	1	2.828		145	22	28.627
146	1	2.828		146	127	55.841		146	1	2.828		146	1	2.828		146	1	2.828
147	1	2.828		147	150	48.527		147	8	17.556		147	1	2.828		147	1	2.828
148	1	2.828		148	1	2.828		148	1	2.828		148	1	2.828		148	1	2.828
149	1	2.828		149	1	2.828		149	1	2.828		149	1	2.828		149	59	42.184
150	2	5.657		150	1	2.828		150	1	2.828		150	2	4.243		150	2	5.657
151	61	38.87		151	33	43.113		151	2	4.828		151	17	16.728		151	1	2.828
152	2	4.828		152	1	2.828		152	4	10.485		152	1	2.828		152	2	4.828
153	8	15.314		153	1	2.828		153	1	2.828		153	2	4.828		153	1	2.828
154	42	31.456		154	1	2.828		154	3	5.657		154	1	2.828		154	1	2.828
155	117	78.811		155	1	2.828		155	1	2.828		155	3	8.485		155	1	2.828
156	2	4.828		156	124	47.698		156	1	2.828		156	1	2.828		156	45	40.527
157	1	2.828		157	3	5.657		157	1	2.828		157	1	2.828		157	1	2.828
158	9	18.971		158	2	4.243		158	2	5.657		158	1	2.828		158	24	28.627
159	25	29.213		159	1	2.828		159	29	38.284		159	13	18.971		159	1	2.828
160	10	23.213		160	191	66.326		160	1	2.828		160	47	29.456		160	24	37.698
161	10	15.314		161	72	35.556		161	1	2.828		161	92	55.841		161	1	2.828
162	74	46.77		162	1	2.828		162	1	2.828		162	1	2.828		162	1	2.828
163	1	2.828		163	1	2.828		163	1	2.828		163	2	5.657		163	64	45.355
164	2	5.657		164	1	2.828		164	2	5.657		164	1	2.828		164	16	18.971
165	1	2.828		165	259	71.74		165	37	60.083		165	1	2.828		165	1	2.828
166	1	2.828		166	18	20.971		166	1	2.828		166	3	5.657		166	3	7.657
167	133	58.083		167	42	49.255		167	1	2.828		167	1	2.828		167	1	2.828
168	1	2.828		168	1	2.828		168	336	97.782		168	11	23.799		168	1	2.828
169	6	13.657		169	176	54.426		169	3	5.657		169	1	2.828		169	1	2.828
170	30	28.042		170	1	2.828		170	1	2.828		170	1	2.828		170	1	2.828
171	2	5.657		171	91	46.87		171	1	2.828		171	1	2.828		171	1	2.828
172	1	2.828		172	1	2.828		172	11	19.556		172	16	23.556		172	40	35.113
173	4	10.485		173	71	34.142		173	1	2.828		173	1	2.828		173	57	55.598
174	1	2.828		174	1	2.828		174	1	2.828		174	3	7.071		174	1	2.828
175	1	2.828		175	3	7.657		175	1	2.828		175	1	2.828		175	1	2.828
176	1	2.828		176	1	2.828		176	1	2.828		176	1	2.828		176	1	2.828
177	2	5.657		177	1	2.828		177	1	2.828		177	1	2.828		177	40	26.627
178	3	7.071		178	159	65.841		178	1	2.828		178	16	22.971		178	1	2.828
179	1	2.828		179	1	2.828		179	1	2.828		179	1	2.828		179	1	2.828
180	1	2.828		180	1	2.828		180	115	57.255		180	1	2.828		180	5	9.071
181	1	2.828		181	1	2.828		181	1	2.828		181	51	36.284		181	1	2.828
182	1	2.828		182	3	8.485		182	1	2.828		182	1	2.828		182	1	2.828
183	1	2.828		183	1	2.828		183	1	2.828		183	1	2.828		183	135	50.77
184	1	2.828		184	1	2.828		184	44	44.527		184	2	4.243		184	1	2.828
185	1	2.828		185	1	2.828		185	112	44.527		185	1	2.828		185	1	2.828
186	1	2.828		186	1	2.828		186	1	2.828		186	1	2.828		186	1	2.828
187	2	5.657		187	2	4.828		187	1	2.828		187	1	2.828		187	1	2.828
188	100	37.456		188	1	2.828		188	1	2.828		188	3	5.657		188	1	2.828
189	2	4.828		189	1	2.828		189	1	2.828		189	2	4.828		189	1	2.828
190	14	22.385		190	2	4.828		190	1	2.828		190	7	12.728		190	1	2.828
191	1	2.828		191	3	5.657		191	1	2.828		191	21	25.213		191	1	2.828
192	2	4.243		192	1	2.828		192	10	11.071		192	1	2.828		192	1	2.828
193	1	2.828		193	1	2.828		193	1	2.828		193	10	23.799		193	1	2.828
194	1	2.828		194	155	46.284		194	115	49.355		194	2	4.828		194	1	2.828
195	37	38.284		195	5	9.899		195	1	2.828		195	2	5.657		195	1	2.828
196	1	2.828		196	1	2.828		196	1	2.828		196	1	2.828		196	57	49.941
197	1	2.828		197	57	49.841		197	185	55.012		197	1	2.828		197	82	52.184
198	56	36.527		198	81	38.87		198	2	4.828		198	1	2.828		198	1	2.828
199	4	7.071		199	1	2.828		199	1	2.828		199	1	2.828		199	1	2.828
200	22	26.627		200	52	50.77		200	1	2.828		200	1	2.828		200	1	2.828
201	28	37.698		201	1	2.828		201	191	58.426		201	69	46.527		201	83	41.113
202	1	2.828		202	1	2.828		202	75	75.983		202	1	2.828		202	1	2.828
203	17	20.971		203	1	2.828		203	43	34.042		203	1	2.828		203	45	25.213
204	37	25.799		204	151	75.64		204	36	36.87		204	57	31.799		204	1	2.828
205	1	2.828		205	282	84.225		205	1	2.828		205	158	75.154		205	31	38.042
206	1	2.828		206	76	38.284		206	1	2.828		206	1	2.828		206	107	58.426
207	1	2.828		207	1	2.828		207	1	2.828		207	10	17.556		207	23	22.385
208	1	2.828		208	1	2.828		208	88	43.941		208	8	16.971		208	1	2.828
209	4	9.899		209	1	2.828		209	1	2.828		209	1	2.828		209	1	2.828
210	1	2.828		210	3	5.657		210	1	2.828		210	1	2.828		210	65	34.87
211	96	44.042		211	1	2.828		211	1	2.828		211	2	4.828		211	1	2.828
212	1	2.828		212	125	58.426		212	302	102.024		212	1	2.828		212	43	35.456
213	60	31.556		213	1	2.828		213	1	2.828		213	9	17.556		213	43	27.799
214	1	2.828		214	1	2.828		214	1	2.828		214	2	4.828		214	1	2.828
215	1	2.828		215	1	2.828		215	144	64.083		215	6	11.314		215	19	25.799
216	1	2.828		216	79	43.355		216	6	12.485		216	2	5.657		216	15	28.284
217	1	2.828		217	3	7.657		217	1	2.828		217	1	2.828		217	52	36.87
218	1	2.828		218	1	2.828		218	1	2.828		218	2	4.828		218	2	4.828
219	3	8.485		219	1	2.828		219	1	2.828		219	4	10.485		219	53	33.698
220	1	2.828		220	20	22.728		220	1	2.828		220	121	48.184		220	1	2.828
221	1	2.828		221	1	2.828		221	13	16.728		221	1	2.828		221	48	59.154
222	231	71.497		222	110	46.527		222	1	2.828		222	1	2.828		222	49	32.87
223	1	2.828		223	1	2.828		223	80	41.941		223	23	34.87		223	93	42.527
224	54	36.284		224	1	2.828		224	121	45.941		224	4	11.314		224	1	2.828
225	128	60.426		225	1	2.828		225	29	28.87		225	94	43.113		225	1	2.828
226	116	48.527		226	1	2.828		226	1	2.828		226	1	2.828		226	112	46.77
227	1	2.828		227	1	2.828		227	1	2.828		227	3	8.485		227	1	2.828
228	1	2.828		228	1	2.828		228	47	40.284		228	1	2.828		228	2	4.828
229	1	2.828		229	3	5.657		229	9	18.728		229	1	2.828		229	1	2.828
230	77	46.184		230	16	20.385		230	3	8.485		230	1	2.828		230	1	2.828
231	1	2.828		231	1	2.828		231	120	53.598		231	143	55.841		231	5	10.485
232	3	8.485		232	1	2.828		232	2	5.657		232	1	2.828		232	1	2.828
233	49	35.456		233	136	50.527		233	1	2.828		233	47	31.456		233	92	37.698
234	21	27.799		234	1	2.828		234	1	2.828		234	2	4.243		234	1	2.828
235	27	30.042		235	86	43.598		235	1	2.828		235	8	18.385		235	1	2.828
236	1	2.828		236	85	48.184		236	3	8.485		236	2	4.828		236	1	2.828
237	1	2.828		237	168	66.912		237	1	2.828		237	1	2.828		237	70	38.87
238	46	40.77		238	1	2.828		238	116	65.154		238	1	2.828		238	2	4.828
239	1	2.828		239	248	75.497		239	182	69.397		239	1	2.828		239	316	131.581
240	47	40.527		240	61	35.941		240	1	2.828		240	1	2.828		240	7	14.728
241	1	2.828		241	100	42.284		241	1	2.828		241	6	8.485		241	1	2.828
242	78	43.113		242	2	4.243		242	3	7.071		242	1	2.828		242	1	2.828
243	60	45.941		243	1	2.828		243	2	4.243		243	1	2.828		243	1	2.828
244	1	2.828		244	1	2.828		244	1	2.828		244	141	49.941		244	206	85.882
245	30	28.042		245	26	25.213		245	2	4.828		245	1	2.828		245	1	2.828
246	1	2.828		246	1	2.828		246	4	9.071		246	1	2.828		246	1	2.828
247	60	32.042		247	63	33.456		247	1	2.828		247	38	43.113		247	1	2.828
248	1	2.828		248	1	2.828		248	72	60.669		248	1	2.828		248	1	2.828
249	1	2.828		249	60	35.113		249	2	5.657		249	4	10.485		249	2	5.657
250	1	2.828		250	1	2.828		250	1	2.828		250	1	2.828		250	41	32.87
251	71	36.87		251	1	2.828		251	32	35.698		251	1	2.828		251	1	2.828
252	83	45.941		252	1	2.828		252	60	47.012		252	1	2.828		252	9	19.556
253	1	2.828		253	358	111.095		253	2	5.657		253	148	46.527		253	1	2.828
254	1	2.828		254	1	2.828		254	3	7.071		254	3	8.485		254	1	2.828
255	99	43.355		255	1	2.828		255	3	7.071		255	1	2.828		255	2	5.657
256	97	51.598		256	1	2.828		256	2	5.657		256	2	4.828		256	2	4.828
257	1	2.828		257	2	5.657		257	1	2.828		257	21	40.527		257	30	25.213
258	113	40.042		258	1	2.828		258	1	2.828		258	1	2.828		258	1	2.828
259	1	2.828		259	1	2.828		259	1	2.828		259	154	55.255		259	1	2.828
260	1	2.828		260	1	2.828		260	73	47.698		260	1	2.828		260	1	2.828
261	77	44.77		261	87	43.113		261	98	102.267		261	3	6.828		261	3	5.657
262	109	48.184		262	1	2.828		262	23	32.87		262	106	48.184		262	1	2.828
263	1	2.828		263	1	2.828		263	1	2.828		263	72	37.698		263	66	41.113
264	102	46.527		264	73	42.77		264	1	2.828		264	1	2.828		264	1	2.828
265	36	34.042		265	2	4.828		265	1	2.828		265	141	44.527		265	1	2.828
266	3	8.485		266	8	12.485		266	1	2.828		266	92	45.941		266	1	2.828
267	1	2.828		267	1	2.828		267	1	2.828		267	47	53.841		267	1	2.828
268	55	30.042		268	1	2.828		268	1	2.828		268	76	50.184		268	186	73.154
269	1	2.828		269	106	56.77		269	2	5.657		269	1	2.828		269	1	2.828
270	21	25.799		270	1	2.828		270	1	2.828		270	19	20.142		270	1	2.828
271	2	5.657		271	1	2.828		271	16	20.142		271	85	44.184		271	1	2.828
272	1	2.828		272	1	2.828		272	1	2.828		272	1	2.828		272	1	2.828
273	29	32.042		273	48	41.355		273	1	2.828		273	2	4.243		273	2	4.243
274	1	2.828		274	1	2.828		274	87	49.355		274	1	2.828		274	2	4.243
275	1	2.828		275	153	63.497		275	1	2.828		275	1	2.828		275	1	2.828
276	83	37.941		276	1	2.828		276	3	8.485		276	46	56.669		276	2	4.243
277	1	2.828		277	1	2.828		277	1	2.828		277	1	2.828		277	1	2.828
278	62	39.941		278	1	2.828		278	5	10.485		278	1	2.828		278	2	5.657
279	157	51.841		279	3	5.657		279	1	2.828		279	1	2.828		279	41	27.213
280	63	40.284		280	1	2.828		280	1	2.828		280	1	2.828		280	3	7.071
281	1	2.828		281	1	2.828		281	1	2.828		281	16	17.314		281	1	2.828
282	1	2.828		282	1	2.828		282	1	2.828		282	1	2.828		282	2	5.657
283	93	41.941		283	1	2.828		283	1	2.828		283	1	2.828		283	1	2.828
284	1	2.828		284	59	32.042		284	2	4.828		284	164	59.255		284	95	43.113
285	1	2.828		285	8	14.142		285	5	10.485		285	1	2.828		285	1	2.828
286	1	2.828		286	1	2.828		286	1	2.828		286	1	2.828		286	29	30.042
287	22	22.971		287	174	64.912		287	1	2.828		287	1	2.828		287	23	36.284
288	91	45.355		288	157	53.355		288	2	5.657		288	4	11.314		288	1	2.828
289	1	2.828		289	2	4.243		289	100	40.527		289	82	39.698		289	53	36.284
290	1	2.828		290	61	36.627		290	5	10.485		290	3	6.243		290	1	2.828
291	63	62.083		291	1	2.828		291	2	4.243		291	1	2.828		291	1	2.828
292	1	2.828		292	1	2.828		292	1	2.828		292	1	2.828		292	2	5.657
293	2	4.828		293	1	2.828		293	69	38.87		293	1	2.828		293	78	60.326
294	1	2.828		294	2	5.657		294	36	31.213		294	9	20.971		294	1	2.828
295	117	49.598		295	1	2.828		295	1	2.828		295	2	4.243		295	1	2.828
296	28	25.799		296	100	48.426		296	1	2.828		296	10	22.142		296	1	2.828
297	1	2.828		297	1	2.828		297	1	2.828		297	1	2.828		297	60	31.698
298	3	7.071		298	129	53.012		298	1	2.828		298	2	4.828		298	1	2.828
299	8	14.142		299	20	25.213		299	170	61.841		299	1	2.828		299	1	2.828
300	95	53.598		300	1	2.828		300	2	4.828		300	93	70.083		300	1	2.828
301	6	13.314		301	97	50.184		301	1	2.828		301	1	2.828		301	1	2.828
302	70	34.284		302	1	2.828		302	1	2.828		302	1	2.828		302	1	2.828
303	1	2.828		303	228	61.598		303	1	2.828		303	140	51.598		303	110	53.012
304	1	2.828		304	1	2.828		304	1	2.828		304	3	8.485		304	30	29.799
305	1	2.828		305	1	2.828		305	1	2.828		305	1	2.828		305	1	2.828
306	457	120.267		306	148	54.426		306	1	2.828		306	1	2.828		306	1	2.828
307	33	30.627		307	106	44.527		307	40	59.255		307	1	2.828		307	72	48.77
308	1	2.828		308	1	2.828		308	1	2.828		308	123	44.77		308	1	2.828
309	1	2.828		309	35	42.527		309	1	2.828		309	43	30.385		309	1	2.828
310	1	2.828		310	1	2.828		310	2	5.657		310	1	2.828		310	1	2.828
311	2	4.243		311	1	2.828		311	1	2.828		311	60	53.255		311	1	2.828
312	7	9.071		312	3	8.485		312	7	15.314		312	1	2.828		312	61	34.527
313	9	15.314		313	1	2.828		313	6	11.314		313	3	8.485		313	3	6.243
314	139	55.598		314	136	48.184		314	76	47.698		314	29	33.456		314	1	2.828
315	1	2.828		315	4	11.314		315	70	65.497		315	1	2.828		315	1	2.828
316	46	32.87		316	1	2.828		316	1	2.828		316	96	46.77		316	1	2.828
317	2	5.657		317	122	47.598		317	1	2.828		317	1	2.828		317	39	30.284
318	145	51.941		318	97	40.527		318	1	2.828		318	147	53.841		318	1	2.828
319	1	2.828		319	1	2.828		319	3	8.485		319	3	8.485		319	2	4.243
320	1	2.828		320	1	2.828		320	1	2.828		320	86	50.184		320	14	22.142
321	1	2.828		321	1	2.828		321	135	53.012		321	1	2.828		321	1	2.828
322	1	2.828		322	2	5.657		322	108	93.64		322	1	2.828		322	1	2.828
323	2	4.828		323	102	52.083		323	1	2.828		323	123	55.598		323	1	2.828
324	1	2.828		324	1	2.828		324	159	55.841		324	118	52.184		324	4	8.485
325	2	5.657		325	1	2.828		325	2	5.657		325	132	46.77		325	1	2.828
326	1	2.828		326	4	8.485		326	1	2.828		326	1	2.828		326	102	46.184
327	1	2.828		327	6	11.899		327	3	5.657		327	1	2.828		327	67	39.355
328	1	2.828		328	3	7.071		328	2	4.828		328	1	2.828		328	53	35.213
329	126	62.083		329	1	2.828		329	62	50.184		329	11	16.971		329	68	36.042
330	6	9.899		330	1	2.828		330	1	2.828		330	69	44.184		330	1	2.828
331	1	2.828		331	130	50.77		331	1	2.828		331	1	2.828		331	1	2.828
332	1	2.828		332	1	2.828		332	1	2.828		332	1	2.828		332	1	2.828
333	87	40.284		333	1	2.828		333	206	100.953		333	1	2.828		333	1	2.828
334	1	2.828		334	188	58.083		334	20	26.042		334	2	5.657		334	28	31.213
335	28	38.284		335	1	2.828		335	1	2.828		335	55	38.284		335	1	2.828
336	1	2.828		336	1	2.828		336	107	48.77		336	106	43.113		336	1	2.828
337	2	4.243		337	1	2.828		337	243	64.426		337	1	2.828		337	1	2.828
338	98	62.326		338	2	4.828		338	1	2.828		338	50	35.113		338	20	25.799
339	1	2.828		339	1	2.828		339	3	5.657		339	1	2.828		339	1	2.828
340	62	38.284		340	218	90.711		340	32	41.941		340	16	20.142		340	1	2.828
341	1	2.828		341	2	4.828		341	1	2.828		341	163	59.841		341	1	2.828
342	2	5.657		342	37	32.284		342	1	2.828		342	1	2.828		342	1	2.828
343	24	32.284		343	1	2.828		343	1	2.828		343	1	2.828		343	29	29.456
344	1	2.828		344	1	2.828		344	32	46.77		344	1	2.828		344	1	2.828
345	2	5.657		345	1	2.828		345	1	2.828		345	32	29.213		345	1	2.828
346	1	2.828		346	1	2.828		346	41	48.77		346	1	2.828		346	1	2.828
347	1	2.828		347	1	2.828		347	56	34.87		347	1	2.828		347	1	2.828
348	103	52.669		348	4	8.485		348	1	2.828		348	1	2.828		348	1	2.828
349	1	2.828		349	137	52.426		349	2	4.828		349	129	44.87		349	1	2.828
350	1	2.828		350	1	2.828		350	1	2.828		350	1	2.828		350	1	2.828
351	1	2.828		351	70	35.698		351	94	47.012		351	1	2.828		351	1	2.828
352	1	2.828		352	1	2.828		352	1	2.828		352	1	2.828		352	37	35.113
353	4	7.657		353	1	2.828		353	1	2.828		353	31	29.456		353	1	2.828
354	73	52.083		354	210	62.083		354	1	2.828		354	1	2.828		354	1	2.828
355	83	39.456		355	1	2.828		355	1	2.828		355	1	2.828		355	2	4.828
356	1	2.828		356	72	43.598		356	1	2.828		356	64	98.125		356	1	2.828
357	1	2.828		357	99	42.284		357	1	2.828		357	1	2.828		357	4	9.071
358	5	10.485		358	76	43.355		358	27	34.284		358	86	38.284		358	1	2.828
359	1	2.828		359	1	2.828		359	80	51.841		359	97	39.698		359	1	2.828
360	2	4.243		360	1	2.828		360	1	2.828		360	2	5.657		360	1	2.828
361	1	2.828		361	1	2.828		361	151	59.841		361	1	2.828		361	1	2.828
362	1	2.828		362	2	5.657		362	1	2.828		362	1	2.828		362	66	39.698
363	1	2.828		363	15	17.556		363	8	18.142		363	37	31.456		363	1	2.828
364	16	26.627		364	2	4.243		364	1	2.828		364	113	52.669		364	1	2.828
365	1	2.828		365	2	4.828		365	1	2.828		365	1	2.828		365	1	2.828
366	1	2.828		366	1	2.828		366	2	5.657		366	1	2.828		366	1	2.828
367	1	2.828		367	134	45.698		367	1	2.828		367	1	2.828		367	1	2.828
368	1	2.828		368	1	2.828		368	1	2.828		368	1	2.828		368	49	34.527
369	1	2.828		369	1	2.828		369	1	2.828		369	221	92.569		369	1	2.828
370	1	2.828		370	1	2.828		370	2	5.657		370	1	2.828		370	2	5.657
371	2	4.243		371	2	5.657		371	1	2.828		371	22	26.627		371	26	26.385
372	1	2.828		372	1	2.828		372	1	2.828		372	1	2.828		372	1	2.828
373	1	2.828		373	105	65.154		373	1	2.828		373	1	2.828		373	1	2.828
374	1	2.828		374	2	5.657		374	1	2.828		374	1	2.828		374	1	2.828
375	2	4.828		375	110	51.941		375	7	17.556		375	1	2.828		375	109	69.983
376	1	2.828		376	1	2.828		376	1	2.828		376	9	18.971		376	1	2.828
377	126	50.77		377	5	11.314		377	66	38.527		377	1	2.828		377	2	4.828
378	2	5.657		378	1	2.828		378	1	2.828		378	1	2.828		378	2	5.657
379	1	2.828		379	1	2.828		379	1	2.828		379	1	2.828		379	38	29.799
380	1	2.828		380	1	2.828		380	1	2.828		380	1	2.828		380	2	5.657
381	1	2.828		381	1	2.828		381	1	2.828		381	1	2.828		381	14	19.799
382	1	2.828		382	1	2.828		382	96	39.698		382	1	2.828		382	1	2.828
383	1	2.828		383	85	39.113		383	1	2.828		383	93	49.598		383	2	4.828
384	1	2.828		384	118	50.77		384	1	2.828		384	2	4.243		384	1	2.828
385	1	2.828		385	1	2.828		385	1	2.828		385	2	4.828		385	36	29.456
386	1	2.828		386	19	23.799		386	1	2.828		386	2	5.657		386	1	2.828
387	1	2.828		387	69	40.527		387	31	35.113		387	3	7.657		387	1	2.828
388	1	2.828		388	63	43.598		388	234	83.296		388	4	9.899		388	1	2.828
389	1	2.828		389	1	2.828		389	38	50.426		389	2	4.243		389	2	5.657
390	1	2.828		390	26	28.042		390	1	2.828		390	1	2.828		390	67	42.527
391	1	2.828		391	30	35.698		391	46	42.284		391	33	23.556		391	1	2.828
392	1	2.828		392	69	43.355		392	1	2.828		392	1	2.828		392	1	2.828
393	1	2.828		393	161	58.426		393	3	7.657		393	1	2.828		393	1	2.828
394	352	135.238		394	1	2.828		394	1	2.828		394	1	2.828		394	1	2.828
395	1	2.828		395	1	2.828		395	6	13.314		395	2	5.657		395	1	2.828
396	423	124.752		396	1	2.828		396	13	19.556		396	1	2.828		396	1	2.828
397	1	2.828		397	1	2.828		397	1	2.828		397	204	70.083		397	1	2.828
398	1	2.828		398	1	2.828		398	39	29.799		398	3	7.071		398	1	2.828
399	1	2.828		399	4	5.657		399	1	2.828		399	246	85.054		399	1	2.828
400	1	2.828		400	27	44.77		400	2	4.243		400	1	2.828		400	1	2.828
401	1	2.828		401	1	2.828		401	62	39.941		401	2	5.657		401	7	14.142
402	1	2.828		402	1	2.828		402	204	71.154		402	1	2.828		402	1	2.828
403	1	2.828		403	181	58.326		403	1	2.828		403	1	2.828		403	1	2.828
404	1	2.828		404	1	2.828		404	1	2.828		404	1	2.828		404	1	2.828
405	2	5.657		405	1	2.828		405	1	2.828		405	27	25.213		405	3	6.828
406	38	45.598		406	1	2.828		406	99	48.77		406	87	40.77		406	2	5.657
407	2	5.657		407	73	40.77		407	35	39.941		407	1	2.828		407	1	2.828
408	1	2.828		408	1	2.828		408	1	2.828		408	2	4.828		408	2	4.243
409	68	44.284		409	53	47.598		409	5	10.485		409	1	2.828		409	1	2.828
410	60	50.184		410	73	34.042		410	3	7.071		410	16	32.284		410	1	2.828
411	8	18.142		411	1	2.828		411	1	2.828		411	1	2.828		411	1	2.828
412	1	2.828		412	1	2.828		412	2	4.828		412	115	41.698		412	1	2.828
413	39	37.355		413	1	2.828		413	1	2.828		413	1	2.828		413	18	26.385
414	1	2.828		414	12	24.385		414	1	2.828		414	99	43.113		414	1	2.828
415	1	2.828		415	1	2.828		415	2	4.828		415	52	36.284		415	1	2.828
416	1	2.828		416	1	2.828		416	1	2.828		416	87	48.184		416	17	25.456
417	1	2.828		417	79	38.527		417	1	2.828		417	1	2.828		417	1	2.828
418	1	2.828		418	1	2.828		418	2	5.657		418	1	2.828		418	1	2.828
419	9	19.556		419	1	2.828		419	1	2.828		419	109	45.355		419	22	26.042
420	1	2.828		420	3	5.657		420	1	2.828		420	94	44.184		420	1	2.828
421	71	38.527		421	1	2.828		421	1	2.828		421	23	26.385		421	21	26.042
422	3	5.657		422	1	2.828		422	1	2.828		422	1	2.828		422	44	34.527
423	1	2.828		423	22	23.799		423	2	5.657		423	1	2.828		423	36	33.698
424	1	2.828		424	70	39.113		424	1	2.828		424	3	5.657		424	1	2.828
425	2	4.828		425	15	25.213		425	1	2.828		425	1	2.828		425	2	5.657
426	1	2.828		426	46	36.87		426	2	5.657		426	1	2.828		426	36	29.213
427	1	2.828		427	1	2.828		427	15	25.799		427	1	2.828		427	1	2.828
428	3	8.485		428	122	46.527		428	1	2.828		428	2	4.828		428	2	4.243
429	1	2.828		429	1	2.828		429	10	18.971		429	1	2.828		429	1	2.828
430	1	2.828		430	186	66.083		430	3	7.657		430	144	63.255		430	1	2.828
431	396	137.38		431	66	50.426		431	3	5.657		431	3	6.243		431	1	2.828
432	1	2.828		432	1	2.828		432	155	67.74		432	102	40.87		432	2	5.657
433	1	2.828		433	1	2.828		433	1	2.828		433	73	34.042		433	1	2.828
434	1	2.828		434	1	2.828		434	1	2.828		434	1	2.828		434	153	58.669
435	1	2.828		435	2	4.828		435	69	51.598		435	124	77.983		435	1	2.828
436	2	5.657		436	75	43.113		436	1	2.828		436	1	2.828		436	1	2.828
437	23	37.113		437	1	2.828		437	1	2.828		437	3	6.243		437	34	29.213
438	1	2.828		438	1	2.828		438	1	2.828		438	3	5.657		438	1	2.828
439	120	49.598		439	9	14.142		439	1	2.828		439	1	2.828		439	1	2.828
440	1	2.828		440	96	49.355		440	1	2.828		440	1	2.828		440	1	2.828
441	3	7.657		441	12	17.556		441	3	5.657		441	98	40.77		441	1	2.828
442	1	2.828		442	2	5.657		442	2	5.657		442	1	2.828		442	1	2.828
443	1	2.828		443	1	2.828		443	1	2.828		443	1	2.828		443	1	2.828
444	1	2.828		444	185	54.426		444	2	4.243		444	1	2.828		444	2	4.243
445	1	2.828		445	4	7.657		445	1	2.828		445	1	2.828		445	1	2.828
446	41	42.184		446	1	2.828		446	48	43.355		446	11	19.799		446	83	40.527
447	1	2.828		447	1	2.828		447	2	5.657		447	4	9.071		447	40	41.941
448	1	2.828		448	1	2.828		448	1	2.828		448	1	2.828		448	1	2.828
449	2	4.828		449	79	42.527		449	70	37.113		449	2	5.657		449	190	66.326
450	1	2.828		450	49	33.456		450	36	38.284		450	1	2.828		450	56	35.456
451	73	48.426		451	1	2.828		451	1	2.828		451	29	30.87		451	1	2.828
452	1	2.828		452	131	55.255		452	134	51.012		452	1	2.828		452	6	13.314
453	15	26.627		453	1	2.828		453	1	2.828		453	1	2.828		453	1	2.828
454	1	2.828		454	1	2.828		454	1	2.828		454	56	53.598		454	3	6.828
455	1	2.828		455	44	32.627		455	83	42.77		455	2	5.657		455	1	2.828
456	1	2.828		456	113	50.77		456	1	2.828		456	1	2.828		456	1	2.828
457	1	2.828		457	172	59.497		457	1	2.828		457	71	53.598		457	1	2.828
458	1	2.828		458	1	2.828		458	1	2.828		458	1	2.828		458	1	2.828
459	2	5.657		459	1	2.828		459	1	2.828		459	1	2.828		459	1	2.828
460	35	34.042		460	3	6.243		460	80	50.77		460	75	43.941		460	1	2.828
461	44	54.669		461	1	2.828		461	1	2.828		461	2	4.243		461	3	5.657
462	1	2.828		462	10	17.556		462	35	29.456		462	39	37.698		462	1	2.828
463	1	2.828		463	1	2.828		463	1	2.828		463	1	2.828		463	1	2.828
464	1	2.828		464	1	2.828		464	1	2.828		464	2	5.657		464	2	4.828
465	1	2.828		465	130	52.426		465	1	2.828		465	2	4.243		465	1	2.828
466	44	28.042		466	84	39.113		466	1	2.828		466	1	2.828		466	2	4.243
467	151	90.711		467	1	2.828		467	13	18.971		467	1	2.828		467	1	2.828
468	1	2.828		468	82	40.527		468	2	4.828		468	1	2.828		468	1	2.828
469	1	2.828		469	128	56.669		469	1	2.828		469	1	2.828		469	8	18.142
470	1	2.828		470	1	2.828		470	15	28.042		470	1	2.828		470	27	20.142
471	1	2.828		471	1	2.828		471	1	2.828		471	143	58.669		471	1	2.828
472	1	2.828		472	1	2.828		472	1	2.828		472	1	2.828		472	1	2.828
473	1	2.828		473	1	2.828		473	1	2.828		473	1	2.828		473	4	7.657
474	1	2.828		474	1	2.828		474	1	2.828		474	20	25.213		474	1	2.828
475	51	43.355		475	2	4.243		475	2	5.657		475	2	5.657		475	12	18.971
476	1	2.828		476	2	4.828		476	1	2.828		476	23	29.456		476	1	2.828
477	1	2.828		477	2	4.243		477	2	5.657		477	2	5.657		477	1	2.828
478	1	2.828		478	1	2.828		478	78	35.213		478	1	2.828		478	104	41.113
479	1	2.828		479	1	2.828		479	1	2.828		479	102	41.113		479	1	2.828
480	1	2.828		480	2	5.657		480	1	2.828		480	1	2.828		480	1	2.828
481	2	4.828		481	1	2.828		481	1	2.828		481	1	2.828		481	13	21.799
482	1	2.828		482	4	11.314		482	1	2.828		482	25	31.799		482	45	28.627
483	1	2.828		483	6	10.485		483	27	27.456		483	1	2.828		483	1	2.828
484	1	2.828		484	1	2.828		484	1	2.828		484	1	2.828		484	1	2.828
485	1	2.828		485	1	2.828		485	1	2.828		485	53	55.012		485	1	2.828
486	32	24.971		486	1	2.828		486	1	2.828		486	5	11.899		486	58	37.698
487	1	2.828		487	93	48.426		487	4	10.485		487	1	2.828		487	1	2.828
488	2	4.243		488	13	17.556		488	1	2.828		488	1	2.828		488	56	40.184
489	1	2.828		489	125	47.355		489	1	2.828		489	1	2.828		489	41	39.355
490	4	9.657		490	4	9.657		490	6	14.728		490	2	4.828		490	58	36.284
491	1	2.828		491	204	98.267		491	6	9.657		491	1	2.828		491	1	2.828
492	1	2.828		492	142	55.012		492	1	2.828		492	1	2.828		492	85	79.983
493	1	2.828		493	1	2.828		493	1	2.828		493	52	36.87		493	69	34.042
494	1	2.828		494	1	2.828		494	1	2.828		494	3	6.243		494	1	2.828
495	1	2.828		495	130	52.184		495	78	44.184		495	6	15.314		495	2	4.243
496	1	2.828		496	1	2.828		496	1	2.828		496	2	5.657		496	94	50.77
497	1	2.828		497	1	2.828		497	1	2.828		497	1	2.828		497	4	9.071
498	2	4.828		498	1	2.828		498	1	2.828		498	2	4.243		498	5	12.485
499	3	5.657		499	3	6.243		499	1	2.828		499	2	4.828		499	71	42.77
500	1	2.828		500	1	2.828		500	18	23.213		500	1	2.828		500	49	42.527
501	1	2.828		501	1	2.828		501	1	2.828		501	1	2.828		501	62	38.042
502	71	36.87		502	282	78.811		502	1	2.828		502	130	56.426		502	26	29.456
503	1	2.828		503	6	13.314		503	2	5.657		503	143	62.326		503	15	13.314
504	70	64.912		504	24	25.556		504	1	2.828		504	26	39.113		504	1	2.828
505	1	2.828		505	163	54.77		505	42	29.213		505	3	7.657		505	1	2.828
506	118	55.841		506	1	2.828		506	23	27.213		506	78	36.042		506	1	2.828
507	1	2.828		507	1	2.828		507	1	2.828		507	1	2.828		507	1	2.828
508	1	2.828		508	1	2.828		508	1	2.828		508	1	2.828		508	39	35.941
509	1	2.828		509	1	2.828		509	32	25.799		509	138	48.184		509	1	2.828
510	1	2.828		510	200	61.255		510	1	2.828		510	80	45.598		510	1	2.828
511	1	2.828		511	1	2.828		511	1	2.828		511	52	42.77		511	5	11.314
512	11	22.971		512	1	2.828		512	16	25.799		512	1	2.828		512	35	32.87
513	1	2.828		513	1	2.828		513	1	2.828		513	3	8.485		513	1	2.828
514	1	2.828		514	2	5.657		514	24	27.213		514	3	7.071		514	1	2.828
515	2	4.828		515	1	2.828		515	1	2.828		515	1	2.828		515	1	2.828
516	1	2.828		516	230	73.74		516	1	2.828		516	1	2.828		516	3	7.657
517	1	2.828		517	1	2.828		517	1	2.828		517	1	2.828		517	155	78.811
518	3	8.485		518	1	2.828		518	2	4.828		518	1	2.828		518	1	2.828
519	1	2.828		519	40	43.012		519	57	34.284		519	3	6.828		519	1	2.828
520	39	29.456		520	1	2.828		520	1	2.828		520	1	2.828		520	37	32.627
521	1	2.828		521	1	2.828		521	1	2.828		521	1	2.828		521	2	4.828
522	52	47.012		522	129	54.426		522	1	2.828		522	1	2.828		522	1	2.828
523	2	5.657		523	1	2.828		523	71	34.284		523	1	2.828		523	1	2.828
524	1	2.828		524	1	2.828		524	1	2.828		524	1	2.828		524	101	66.426
525	3	8.485		525	1	2.828		525	1	2.828		525	1	2.828		525	1	2.828
526	2	4.828		526	2	4.243		526	128	63.497		526	3	6.243		526	4	9.899
527	1	2.828		527	14	22.385		527	10	16.728		527	1	2.828		527	1	2.828
528	1	2.828		528	6	10.485		528	22	30.627		528	1	2.828		528	1	2.828
529	2	4.828		529	2	5.657		529	2	5.657		529	20	25.213		529	1	2.828
530	1	2.828		530	2	4.243		530	1	2.828		530	197	87.882		530	1	2.828
531	1	2.828		531	1	2.828		531	1	2.828		531	3	7.657		531	11	16.142
532	1	2.828		532	1	2.828		532	39	32.87		532	1	2.828		532	1	2.828
533	3	7.657		533	63	41.941		533	1	2.828		533	38	44.77		533	1	2.828
534	1	2.828		534	261	89.539		534	1	2.828		534	2	4.828		534	4	8.485
535	1	2.828		535	1	2.828		535	1	2.828		535	4	8.485		535	1	2.828
536	46	33.456		536	113	52.184		536	153	64.669		536	3	7.071		536	1	2.828
537	1	2.828		537	1	2.828		537	88	42.284		537	1	2.828		537	1	2.828
538	2	4.828		538	1	2.828		538	1	2.828		538	48	33.799		538	1	2.828
539	5	8.485		539	118	50.426		539	1	2.828		539	112	43.698		539	2	4.243
540	1	2.828		540	1	2.828		540	2	4.828		540	97	53.497		540	1	2.828
541	2	4.243		541	16	24.627		541	1	2.828		541	1	2.828		541	1	2.828
542	1	2.828		542	95	45.598		542	38	32.87		542	1	2.828		542	1	2.828
543	1	2.828		543	1	2.828		543	1	2.828		543	1	2.828		543	1	2.828
544	65	49.012		544	1	2.828		544	1	2.828		544	2	5.657		544	1	2.828
545	1	2.828		545	89	41.113		545	2	4.243		545	1	2.828		545	2	5.657
546	1	2.828		546	1	2.828		546	94	44.527		546	1	2.828		546	44	55.841
547	1	2.828		547	117	50.184		547	309	95.296		547	1	2.828		547	1	2.828
548	1	2.828		548	1	2.828		548	1	2.828		548	2	4.828		548	1	2.828
549	96	47.355		549	1	2.828		549	3	8.485		549	1	2.828		549	1	2.828
550	3	6.243		550	1	2.828		550	1	2.828		550	2	4.828		550	1	2.828
551	4	11.314		551	1	2.828		551	56	52.083		551	77	39.213		551	1	2.828
552	1	2.828		552	65	34.87		552	1	2.828		552	89	41.456		552	1	2.828
553	1	2.828		553	1	2.828		553	1	2.828		553	1	2.828		553	1	2.828
554	71	41.598		554	138	51.598		554	1	2.828		554	1	2.828		554	2	5.657
555	1	2.828		555	1	2.828		555	19	33.113		555	1	2.828		555	1	2.828
556	3	5.657		556	15	28.627		556	1	2.828		556	1	2.828		556	3	5.657
557	35	26.042		557	13	22.385		557	1	2.828		557	1	2.828		557	1	2.828
558	71	58.426		558	1	2.828		558	1	2.828		558	1	2.828		558	1	2.828
559	1	2.828		559	1	2.828		559	1	2.828		559	1	2.828		559	1	2.828
560	1	2.828		560	139	72.569		560	1	2.828		560	1	2.828		560	2	5.657
561	56	46.527		561	2	5.657		561	29	30.627		561	40	32.042		561	1	2.828
562	1	2.828		562	1	2.828		562	1	2.828		562	2	4.243		562	1	2.828
563	212	127.581		563	173	61.255		563	1	2.828		563	1	2.828		563	3	5.657
564	1	2.828		564	34	29.213		564	1	2.828		564	1	2.828		564	1	2.828
565	1	2.828		565	3	7.071		565	1	2.828		565	1	2.828		565	40	27.213
566	66	56.083		566	1	2.828		566	4	5.657		566	170	59.255		566	1	2.828
567	40	26.385		567	1	2.828		567	2	5.657		567	2	5.657		567	1	2.828
568	1	2.828		568	1	2.828		568	1	2.828		568	1	2.828		568	2	5.657
569	1	2.828		569	7	14.728		569	1	2.828		569	1	2.828		569	1	2.828
570	1	2.828		570	1	2.828		570	7	16.142		570	1	2.828		570	1	2.828
571	1	2.828		571	1	2.828		571	6	10.485		571	1	2.828		571	1	2.828
572	9	16.142		572	1	2.828		572	1	2.828		572	33	33.113		572	1	2.828
573	1	2.828		573	1	2.828		573	38	32.042		573	17	30.87		573	1	2.828
574	1	2.828		574	1	2.828		574	42	32.87		574	1	2.828		574	1	2.828
575	1	2.828		575	107	41.355		575	1	2.828		575	1	2.828		575	1	2.828
576	87	38.284		576	1	2.828		576	1	2.828		576	68	37.113		576	1	2.828
577	1	2.828		577	1	2.828		577	9	15.899		577	1	2.828		577	1	2.828
578	5	9.071		578	18	23.799		578	1	2.828		578	70	36.87		578	2	5.657
579	1	2.828		579	14	16.142		579	1	2.828		579	1	2.828		579	1	2.828
580	1	2.828		580	1	2.828		580	1	2.828		580	33	64.569		580	1	2.828
581	3	5.657		581	1	2.828		581	1	2.828		581	1	2.828		581	1	2.828
582	71	69.397		582	1	2.828		582	2	5.657		582	2	5.657		582	1	2.828
583	1	2.828		583	1	2.828		583	1	2.828		583	1	2.828		583	63	37.941
584	1	2.828		584	1	2.828		584	109	41.355		584	3	7.657		584	11	11.899
585	2	4.828		585	1	2.828		585	1	2.828		585	1	2.828		585	1	2.828
586	1	2.828		586	1	2.828		586	1	2.828		586	1	2.828		586	54	34.87
587	1	2.828		587	1	2.828		587	1	2.828		587	1	2.828		587	66	35.456
588	1	2.828		588	1	2.828		588	1	2.828		588	1	2.828		588	42	35.698
589	3	7.657		589	1	2.828		589	1	2.828		589	1	2.828		589	1	2.828
590	1	2.828		590	174	67.497		590	1	2.828		590	1	2.828		590	16	21.799
591	1	2.828		591	1	2.828		591	1	2.828		591	13	23.213		591	1	2.828
592	2	4.243		592	53	36.87		592	1	2.828		592	11	17.556		592	3	5.657
593	13	17.556		593	1	2.828		593	4	8.485		593	22	28.87		593	35	43.941
594	1	2.828		594	1	2.828		594	2	4.828		594	1	2.828		594	1	2.828
595	1	2.828		595	79	42.527		595	1	2.828		595	1	2.828		595	1	2.828
596	1	2.828		596	58	45.355		596	1	2.828		596	1	2.828		596	1	2.828
597	1	2.828		597	258	71.74		597	2	4.828		597	1	2.828		597	79	38.87
598	1	2.828		598	1	2.828		598	1	2.828		598	4	10.485		598	6	13.314
599	1	2.828		599	1	2.828		599	1	2.828		599	1	2.828		599	1	2.828
600	1	2.828		600	1	2.828		600	1	2.828		600	1	2.828		600	1	2.828
601	74	38.87		601	45	49.598		601	1	2.828		601	1	2.828		601	1	2.828
602	151	57.841		602	1	2.828		602	1	2.828		602	2	4.828		602	1	2.828
603	3	6.243		603	1	2.828		603	1	2.828		603	1	2.828		603	1	2.828
604	1	2.828		604	56	45.355		604	1	2.828		604	4	9.071		604	12	19.556
605	1	2.828		605	136	49.012		605	1	2.828		605	1	2.828		605	7	14.728
606	1	2.828		606	1	2.828		606	2	4.828		606	1	2.828		606	1	2.828
607	1	2.828		607	1	2.828		607	1	2.828		607	1	2.828		607	1	2.828
608	20	23.799		608	1	2.828		608	1	2.828		608	39	44.527		608	85	41.941
609	57	43.941		609	77	34.87		609	1	2.828		609	1	2.828		609	214	106.61
610	12	27.213		610	1	2.828		610	1	2.828		610	1	2.828		610	4	7.071
611	2	4.243		611	59	31.456		611	1	2.828		611	1	2.828		611	1	2.828
612	15	20.385		612	1	2.828		612	1	2.828		612	1	2.828		612	21	26.627
613	1	2.828		613	1	2.828		613	1	2.828		613	1	2.828		613	1	2.828
614	1	2.828		614	1	2.828		614	5	8.485		614	1	2.828		614	1	2.828
615	3	8.485		615	121	65.497		615	1	2.828		615	2	4.243		615	1	2.828
616	1	2.828		616	1	2.828		616	3	5.657		616	4	9.657		616	1	2.828
617	54	52.184		617	213	64.912		617	1	2.828		617	4	8.485		617	1	2.828
618	23	22.971		618	128	53.355		618	15	26.385		618	16	21.799		618	3	6.828
619	1	2.828		619	40	36.87		619	2	4.243		619	1	2.828		619	30	28.385
620	1	2.828		620	55	35.698		620	1	2.828		620	1	2.828		620	1	2.828
621	1	2.828		621	1	2.828		621	1	2.828		621	1	2.828		621	1	2.828
622	1	2.828		622	113	47.355		622	1	2.828		622	29	40.527		622	1	2.828
623	2	5.657		623	1	2.828		623	6	12.485		623	1	2.828		623	1	2.828
624	128	60.669		624	100	66.912		624	1	2.828		624	28	28.627		624	1	2.828
625	1	2.828		625	1	2.828		625	1	2.828		625	1	2.828		625	1	2.828
626	1	2.828		626	3	8.485		626	1	2.828		626	3	8.485		626	2	5.657
627	1	2.828		627	1	2.828		627	1	2.828		627	1	2.828		627	3	5.657
628	1	2.828		628	219	65.841		628	23	28.87		628	1	2.828		628	203	65.012
629	1	2.828		629	4	7.657		629	2	4.243		629	1	2.828		629	1	2.828
630	1	2.828		630	90	45.355		630	1	2.828		630	1	2.828		630	1	2.828
631	1	2.828		631	1	2.828		631	1	2.828		631	1	2.828		631	3	6.828
632	1	2.828		632	75	46.184		632	9	14.142		632	1	2.828		632	1	2.828
633	1	2.828		633	1	2.828		633	2	5.657		633	1	2.828		633	1	2.828
634	1	2.828		634	101	61.497		634	28	23.799		634	1	2.828		634	68	46.184
635	1	2.828		635	21	33.456		635	1	2.828		635	2	4.828		635	1	2.828
636	1	2.828		636	1	2.828		636	1	2.828		636	1	2.828		636	1	2.828
637	2	5.657		637	1	2.828		637	1	2.828		637	1	2.828		637	1	2.828
638	37	39.941		638	1	2.828		638	16	16.142		638	24	21.556		638	1	2.828
639	1	2.828		639	1	2.828		639	1	2.828		639	5	10.485		639	2	4.243
640	4	8.485		640	1	2.828		640	15	22.971		640	2	5.657		640	1	2.828
641	1	2.828		641	157	64.569		641	1	2.828		641	20	35.113		641	3	7.071
642	22	32.042		642	1	2.828		642	56	33.113		642	24	33.456		642	1	2.828
643	1	2.828		643	1	2.828		643	90	42.284		643	1	2.828		643	1	2.828
644	35	31.456		644	1	2.828		644	32	29.213		644	1	2.828		644	1	2.828
645	1	2.828		645	1	2.828		645	16	23.213		645	1	2.828		645	1	2.828
646	14	18.142		646	235	77.054		646	19	27.556		646	1	2.828		646	1	2.828
647	2	4.243		647	30	35.698		647	18	20.971		647	3	6.828		647	1	2.828
648	1	2.828		648	1	2.828		648	26	25.213		648	1	2.828		648	2	5.657
649	1	2.828		649	2	4.243		649	1	2.828		649	2	5.657		649	1	2.828
650	2	4.243		650	291	96.125		650	16	26.627		650	1	2.828		650	1	2.828
651	3	7.657		651	1	2.828		651	21	23.213		651	1	2.828		651	1	2.828
652	1	2.828		652	1	2.828		652	1	2.828		652	1	2.828		652	1	2.828
653	1	2.828		653	79	38.284		653	1	2.828		653	1	2.828		653	1	2.828
654	1	2.828		654	33	29.456		654	1	2.828		654	5	11.314		654	41	31.456
655	1	2.828		655	1	2.828		655	31	33.698		655	2	4.243		655	1	2.828
656	1	2.828		656	1	2.828		656	93	62.326		656	1	2.828		656	1	2.828
657	1	2.828		657	134	49.012		657	1	2.828		657	1	2.828		657	72	53.255
658	1	2.828		658	12	24.627		658	1	2.828		658	27	36.042		658	1	2.828
659	1	2.828		659	1	2.828		659	2	4.243		659	6	11.314		659	1	2.828
660	2	4.243		660	1	2.828		660	32	28.042		660	2	5.657		660	17	16.728
661	1	2.828		661	75	47.355		661	40	26.385		661	1	2.828		661	1	2.828
662	1	2.828		662	2	4.828		662	2	4.243		662	2	5.657		662	2	4.828
663	1	2.828		663	10	20.971		663	30	25.213		663	15	30.042		663	1	2.828
664	36	29.213		664	131	49.355		664	1	2.828		664	1	2.828		664	2	4.828
665	1	2.828		665	75	40.527		665	3	7.071		665	149	50.527		665	1	2.828
666	1	2.828		666	1	2.828		666	1	2.828		666	1	2.828		666	123	49.355
667	1	2.828		667	1	2.828		667	18	21.799		667	1	2.828		667	3	6.243
668	8	12.728		668	1	2.828		668	1	2.828		668	10	22.728		668	1	2.828
669	2	5.657		669	147	63.154		669	1	2.828		669	2	5.657		669	118	64.083
670	1	2.828		670	1	2.828		670	1	2.828		670	1	2.828		670	1	2.828
671	2	5.657		671	109	47.012		671	2	4.243		671	1	2.828		671	1	2.828
672	1	2.828		672	1	2.828		672	3	7.657		672	1	2.828		672	1	2.828
673	1	2.828		673	1	2.828		673	2	4.243		673	1	2.828		673	1	2.828
674	13	23.213		674	1	2.828		674	1	2.828		674	6	10.485		674	1	2.828
675	1	2.828		675	1	2.828		675	1	2.828		675	5	13.314		675	67	49.255
676	1	2.828		676	128	47.941		676	1	2.828		676	4	9.899		676	4	9.899
677	2	5.657		677	2	4.243		677	1	2.828		677	21	39.355		677	15	28.042
678	8	19.799		678	1	2.828		678	12	14.728		678	46	45.598		678	22	29.213
679	3	7.071		679	1	2.828		679	3	5.657		679	1	2.828		679	1	2.828
680	10	16.971		680	1	2.828		680	23	26.627		680	78	43.355		680	2	5.657
681	1	2.828		681	1	2.828		681	76	42.77		681	1	2.828		681	1	2.828
682	2	4.828		682	1	2.828		682	1	2.828		682	23	26.627		682	1	2.828
683	1	2.828		683	152	53.012		683	38	42.77		683	1	2.828		683	1	2.828
684	1	2.828		684	4	8.485		684	1	2.828		684	2	5.657		684	1	2.828
685	1	2.828		685	1	2.828		685	1	2.828		685	1	2.828		685	61	38.77
686	1	2.828		686	105	48.184		686	10	16.971		686	1	2.828		686	1	2.828
687	1	2.828		687	1	2.828		687	1	2.828		687	1	2.828		687	3	5.657
688	54	34.284		688	4	7.657		688	1	2.828		688	16	19.799		688	1	2.828
689	2	4.828		689	2	5.657		689	1	2.828		689	1	2.828		689	30	33.698
690	1	2.828		690	2	4.828						690	37	31.456		690	1	2.828
691	4	8.485		691	2	4.243						691	1	2.828		691	1	2.828
692	51	71.983		692	3	7.657						692	3	6.828		692	2	4.243
693	1	2.828		693	1	2.828						693	222	70.083		693	36	38.284
694	1	2.828		694	85	53.012						694	1	2.828		694	1	2.828
695	1	2.828		695	85	43.941						695	1	2.828		695	30	32.042
696	1	2.828		696	1	2.828						696	1	2.828		696	5	11.314
697	2	5.657		697	19	26.042						697	198	63.841		697	1	2.828
698	1	2.828		698	1	2.828						698	2	5.657		698	1	2.828
699	1	2.828		699	52	30.042						699	1	2.828		699	35	38.627
700	1	2.828		700	1	2.828						700	43	59.255		700	31	32.87
701	1	2.828		701	1	2.828						701	1	2.828		701	55	37.113
702	4	8.485		702	85	42.527						702	1	2.828		702	1	2.828
703	1	2.828		703	60	37.941						703	1	2.828		703	1	2.828
704	2	4.828		704	1	2.828						704	1	2.828		704	1	2.828
705	1	2.828		705	27	25.213						705	23	27.213		705	1	2.828
706	1	2.828		706	40	35.113						706	1	2.828		706	1	2.828
707	2	4.828		707	89	59.497						707	91	45.113		707	24	21.799
708	43	62.083		708	95	46.77						708	2	4.243		708	1	2.828
709	1	2.828		709	1	2.828						709	1	2.828		709	4	10.485
710	1	2.828		710	1	2.828						710	87	37.698		710	1	2.828
711	1	2.828		711	1	2.828						711	10	22.385		711	1	2.828
712	1	2.828		712	1	2.828						712	1	2.828		712	38	32.87
713	1	2.828		713	1	2.828						713	1	2.828		713	1	2.828
714	4	8.485		714	34	50.77						714	1	2.828		714	29	31.456
715	1	2.828		715	1	2.828						715	54	39.698		715	1	2.828
716	1	2.828		716	1	2.828						716	129	49.113		716	1	2.828
717	1	2.828		717	47	33.456						717	2	4.828		717	1	2.828
718	1	2.828		718	1	2.828						718	1	2.828		718	1	2.828
719	2	5.657		719	56	58.326						719	2	4.243		719	1	2.828
720	1	2.828		720	38	57.255						720	188	59.841		720	2	4.243
721	1	2.828		721	19	19.556						721	56	39.941		721	30	30.627
722	1	2.828		722	1	2.828						722	1	2.828		722	9	13.899
723	30	29.456		723	1	2.828						723	1	2.828		723	1	2.828
724	6	9.071		724	1	2.828						724	1	2.828		724	1	2.828
725	1	2.828		725	1	2.828						725	1	2.828		725	51	32.042
726	20	27.456		726	1	2.828						726	1	2.828		726	1	2.828
727	2	5.657		727	1	2.828						727	1	2.828		727	4	9.899
728	8	9.899		728	1	2.828						728	89	41.456		728	1	2.828
729	1	2.828		729	1	2.828						729	1	2.828		729	113	77.154
730	41	34.87		730	154	53.012						730	2	5.657		730	1	2.828
731	1	2.828		731	1	2.828						731	145	58.083		731	1	2.828
732	1	2.828		732	1	2.828						732	2	4.243		732	10	18.142
733	1	2.828		733	1	2.828						733	1	2.828		733	34	29.456
734	1	2.828		734	1	2.828						734	1	2.828		734	1	2.828
735	3	5.657		735	1	2.828						735	1	2.828		735	2	5.657
736	15	21.799		736	1	2.828						736	9	20.971		736	1	2.828
737	2	5.657		737	1	2.828						737	27	29.799		737	1	2.828
738	1	2.828		738	1	2.828						738	57	32.87		738	1	2.828
739	1	2.828		739	1	2.828						739	1	2.828		739	1	2.828
740	1	2.828		740	29	27.213						740	1	2.828		740	1	2.828
741	1	2.828		741	134	58.426						741	5	11.314		741	1	2.828
742	1	2.828		742	1	2.828						742	1	2.828		742	9	13.899
743	1	2.828		743	2	5.657						743	28	24.971		743	6	13.314
744	1	2.828		744	3	7.071						744	1	2.828		744	1	2.828
745	1	2.828		745	62	38.284						745	102	43.355		745	1	2.828
746	1	2.828		746	1	2.828						746	183	60.912		746	19	23.213
747	1	2.828		747	1	2.828						747	1	2.828		747	1	2.828
748	2	5.657		748	1	2.828						748	2	4.828		748	1	2.828
749	2	4.828		749	1	2.828						749	157	53.698		749	47	71.154
750	17	28.87		750	4	7.071						750	104	42.77		750	1	2.828
751	1	2.828		751	1	2.828						751	1	2.828		751	1	2.828
752	1	2.828		752	3	7.071						752	68	50.184		752	61	33.456
753	1	2.828		753	1	2.828						753	270	66.669		753	19	28.627
754	36	30.042		754	2	4.243						754	62	39.698		754	1	2.828
755	1	2.828		755	1	2.828						755	37	32.284		755	1	2.828
756	1	2.828		756	1	2.828						756	1	2.828		756	79	43.941
757	7	13.314		757	100	46.184						757	29	31.456		757	1	2.828
758	1	2.828		758	1	2.828						758	56	38.527		758	1	2.828
759	6	11.899		759	16	27.213						759	1	2.828		759	2	4.828
760	1	2.828		760	1	2.828						760	1	2.828		760	34	30.87
761	5	12.485		761	3	8.485						761	39	42.527		761	1	2.828
762	1	2.828		762	1	2.828						762	1	2.828		762	1	2.828
763	1	2.828		763	23	33.456						763	1	2.828		763	5	13.314
764	116	44.184		764	24	23.799						764	1	2.828		764	2	5.657
765	1	2.828		765	51	30.627						765	6	8.485		765	1	2.828
766	1	2.828		766	2	4.828						766	1	2.828		766	1	2.828
767	38	40.87		767	1	2.828						767	1	2.828		767	2	5.657
768	2	5.657		768	1	2.828						768	122	43.941		768	69	38.284
769	1	2.828		769	18	29.456						769	7	14.142		769	1	2.828
770	1	2.828		770	1	2.828						770	57	41.355		770	1	2.828
771	1	2.828		771	1	2.828						771	1	2.828		771	1	2.828
772	2	4.243		772	41	30.284						772	1	2.828		772	1	2.828
773	1	2.828		773	1	2.828						773	2	4.243		773	36	26.627
774	2	4.243		774	1	2.828						774	77	48.77		774	1	2.828
775	1	2.828		775	1	2.828						775	1	2.828		775	1	2.828
776	1	2.828		776	21	28.042						776	191	58.669		776	1	2.828
777	1	2.828		777	1	2.828						777	1	2.828		777	248	96.711
778	1	2.828		778	91	40.527						778	155	50.184		778	1	2.828
779	1	2.828		779	2	5.657						779	4	11.314		779	1	2.828
780	20	28.971		780	1	2.828						780	165	61.255		780	1	2.828
781	96	58.912		781	2	4.243						781	190	60.426		781	1	2.828
782	1	2.828		782	3	7.071						782	67	40.184		782	1	2.828
783	1	2.828		783	1	2.828						783	138	62.912		783	1	2.828
784	1	2.828		784	1	2.828						784	1	2.828		784	1	2.828
785	1	2.828		785	1	2.828						785	2	4.243		785	71	36.87
786	1	2.828		786	10	20.971						786	1	2.828		786	6	11.899
787	2	5.657		787	1	2.828						787	1	2.828		787	1	2.828
788	2	4.828		788	2	4.243						788	102	52.527		788	23	25.799
789	1	2.828		789	44	47.598						789	1	2.828		789	1	2.828
790	29	30.87		790	9	18.971						790	200	76.811		790	1	2.828
791	1	2.828		791	1	2.828						791	3	8.485		791	47	31.456
792	1	2.828		792	40	23.799						792	1	2.828		792	31	28.385
793	1	2.828		793	1	2.828						793	41	33.456		793	1	2.828
794	1	2.828		794	1	2.828						794	1	2.828		794	1	2.828
795	1	2.828		795	1	2.828						795	2	5.657		795	1	2.828
796	1	2.828		796	135	50.77						796	1	2.828		796	33	37.113
797	27	32.87		797	1	2.828						797	129	65.154		797	1	2.828
798	1	2.828		798	1	2.828						798	1	2.828		798	1	2.828
799	1	2.828		799	28	34.284						799	199	63.255		799	44	41.113
800	33	41.355		800	1	2.828						800	113	46.77		800	81	48.426
801	1	2.828		801	1	2.828						801	2	5.657		801	8	17.556
802	7	15.314		802	29	33.698						802	1	2.828		802	1	2.828
803	1	2.828		803	1	2.828						803	28	31.113		803	1	2.828
804	1	2.828		804	60	42.77						804	17	25.213		804	1	2.828
805	1	2.828		805	1	2.828						805	1	2.828		805	41	34.627
806	2	4.243		806	1	2.828						806	79	44.77		806	1	2.828
807	1	2.828		807	1	2.828						807	1	2.828		807	4	7.071
808	1	2.828		808	1	2.828						808	1	2.828		808	94	44.527
809	1	2.828		809	1	2.828						809	1	2.828		809	1	2.828
810	4	7.657		810	2	5.657						810	1	2.828		810	86	53.841
811	1	2.828		811	3	7.657						811	1	2.828		811	1	2.828
812	1	2.828		812	1	2.828						812	112	50.426		812	1	2.828
813	1	2.828		813	1	2.828						813	1	2.828		813	6	11.314
814	1	2.828		814	19	30.284						814	1	2.828		814	1	2.828
815	79	56.669		815	1	2.828						815	6	13.314		815	1	2.828
816	1	2.828		816	1	2.828						816	304	89.539		816	1	2.828
817	8	12.728		817	3	5.657						817	1	2.828		817	1	2.828
818	1	2.828		818	2	5.657						818	2	4.243		818	1	2.828
819	1	2.828		819	1	2.828						819	12	17.556		819	64	38.87
820	1	2.828		820	1	2.828						820	2	5.657		820	1	2.828
821	1	2.828		821	1	2.828						821	1	2.828		821	1	2.828
822	77	47.355		822	1	2.828						822	1	2.828		822	3	8.485
823	50	66.669		823	1	2.828						823	1	2.828		823	2	4.828
824	1	2.828		824	2	4.828						824	3	5.657		824	3	7.071
825	1	2.828		825	136	47.941						825	1	2.828		825	1	2.828
826	1	2.828		826	8	13.314						826	1	2.828		826	1	2.828
827	2	4.828		827	2	4.243						827	1	2.828		827	1	2.828
828	1	2.828		828	89	55.841						828	1	2.828		828	9	14.728
829	1	2.828		829	1	2.828						829	1	2.828		829	2	5.657
830	93	69.255		830	1	2.828						830	1	2.828		830	1	2.828
831	2	4.243		831	1	2.828						831	1	2.828		831	1	2.828
832	3	8.485		832	184	73.74						832	1	2.828		832	21	21.556
833	125	80.468		833	4	7.657						833	1	2.828		833	1	2.828
834	44	40.77		834	1	2.828						834	176	62.912		834	1	2.828
835	1	2.828		835	1	2.828						835	115	50.184		835	1	2.828
836	1	2.828		836	1	2.828						836	1	2.828		836	31	24.142
837	1	2.828		837	2	4.828						837	1	2.828		837	1	2.828
838	37	33.698		838	2	4.243						838	18	22.142		838	1	2.828
839	1	2.828		839	53	29.213						839	68	42.77		839	3	5.657
840	39	28.627		840	114	49.355						840	20	25.799		840	2	4.243
841	1	2.828		841	2	4.828						841	1	2.828		841	1	2.828
842	2	4.243		842	1	2.828						842	2	5.657		842	1	2.828
843	34	31.213		843	91	42.284						843	1	2.828		843	2	4.828
844	1	2.828		844	102	59.841						844	2	4.243		844	64	51.012
845	1	2.828		845	96	44.184						845	1	2.828		845	1	2.828
846	1	2.828		846	1	2.828						846	20	25.213		846	3	5.657
847	2	4.828		847	1	2.828						847	1	2.828		847	1	2.828
848	2	5.657		848	99	43.941						848	3	5.657		848	2	5.657
849	1	2.828		849	2	4.828						849	1	2.828		849	1	2.828
850	1	2.828		850	1	2.828						850	1	2.828		850	1	2.828
851	1	2.828		851	123	53.598						851	178	51.355		851	1	2.828
852	1	2.828		852	80	39.456						852	2	4.828		852	5	10.485
853	1	2.828		853	1	2.828						853	11	21.556		853	1	2.828
854	10	21.556		854	1	2.828						854	1	2.828		854	31	30.042
855	8	12.728		855	126	90.711						855	70	37.941		855	1	2.828
856	20	22.385		856	1	2.828						856	102	43.941		856	1	2.828
857	1	2.828		857	1	2.828						857	1	2.828		857	40	30.627
858	1	2.828		858	48	40.77						858	1	2.828		858	2	4.243
859	1	2.828		859	7	16.971						859	1	2.828		859	2	4.828
860	78	48.184		860	1	2.828						860	1	2.828		860	1	2.828
861	1	2.828		861	1	2.828						861	4	8.243		861	1	2.828
862	1	2.828		862	2	4.243						862	71	49.012		862	1	2.828
863	44	43.598		863	1	2.828						863	1	2.828		863	1	2.828
864	1	2.828		864	15	26.627						864	1	2.828		864	3	8.485
865	1	2.828		865	1	2.828						865	1	2.828		865	1	2.828
866	2	4.243		866	1	2.828						866	168	54.77		866	1	2.828
867	116	68.326		867	64	50.184						867	51	54.669		867	68	38.527
868	7	14.142		868	31	45.598						868	232	66.326		868	1	2.828
869	9	17.556		869	1	2.828						869	1	2.828		869	1	2.828
870	1	2.828		870	1	2.828						870	3	5.657		870	1	2.828
871	37	41.355		871	28	26.042						871	1	2.828		871	1	2.828
872	1	2.828		872	1	2.828						872	37	32.627		872	1	2.828
873	22	26.042		873	1	2.828						873	1	2.828		873	1	2.828
874	2	4.243		874	1	2.828						874	2	4.828		874	1	2.828
875	1	2.828		875	40	37.456						875	1	2.828		875	21	18.971
876	1	2.828		876	2	5.657						876	1	2.828		876	1	2.828
877	1	2.828		877	86	41.355						877	1	2.828		877	1	2.828
878	21	37.113		878	1	2.828						878	10	18.142		878	1	2.828
879	1	2.828		879	9	18.142						879	3	5.657		879	56	59.497
880	1	2.828		880	1	2.828						880	1	2.828		880	1	2.828
881	1	2.828		881	1	2.828						881	1	2.828		881	1	2.828
882	1	2.828		882	1	2.828						882	1	2.828		882	1	2.828
883	1	2.828		883	1	2.828						883	1	2.828		883	1	2.828
884	1	2.828		884	1	2.828						884	2	5.657		884	23	22.385
885	1	2.828		885	1	2.828						885	10	21.799		885	97	43.698
886	1	2.828		886	1	2.828						886	1	2.828		886	2	4.828
887	1	2.828		887	1	2.828						887	1	2.828		887	1	2.828
888	1	2.828		888	119	53.255						888	1	2.828		888	29	35.698
889	4	7.071		889	1	2.828						889	1	2.828		889	3	8.485
890	1	2.828		890	1	2.828						890	1	2.828		890	1	2.828
891	1	2.828		891	1	2.828						891	3	6.243		891	1	2.828
892	1	2.828		892	1	2.828						892	3	5.657		892	1	2.828
893	1	2.828		893	1	2.828						893	79	77.397		893	1	2.828
894	81	45.941		894	1	2.828						894	1	2.828		894	1	2.828
895	8	15.314		895	1	2.828						895	1	2.828		895	2	5.657
896	1	2.828		896	1	2.828						896	1	2.828		896	1	2.828
897	1	2.828		897	97	65.497						897	1	2.828		897	1	2.828
898	1	2.828		898	1	2.828						898	2	5.657		898	2	5.657
899	4	7.657		899	1	2.828						899	116	58.426		899	14	17.556
900	204	86.811		900	2	5.657						900	5	13.314		900	2	4.243
901	41	38.527		901	1	2.828						901	1	2.828		901	1	2.828
902	1	2.828		902	35	41.941						902	31	44.527		902	41	34.87
903	1	2.828		903	1	2.828						903	1	2.828		903	1	2.828
904	1	2.828		904	1	2.828						904	1	2.828		904	3	5.657
905	1	2.828		905	1	2.828						905	90	75.983		905	18	25.799
906	1	2.828		906	1	2.828						906	1	2.828		906	1	2.828
907	4	9.899		907	54	34.284						907	6	13.314		907	1	2.828
908	2	5.657		908	1	2.828						908	1	2.828		908	1	2.828
909	1	2.828		909	4	5.657						909	45	40.527		909	2	5.657
910	11	23.799		910	1	2.828						910	1	2.828		910	23	26.042
911	1	2.828		911	1	2.828						911	153	50.184		911	22	22.142
912	1	2.828		912	1	2.828						912	1	2.828		912	10	16.728
913	3	5.657		913	1	2.828						913	1	2.828		913	1	2.828
914	1	2.828		914	1	2.828						914	50	40.77		914	1	2.828
915	6	11.899		915	1	2.828						915	1	2.828		915	44	41.113
916	7	16.142		916	4	11.314						916	1	2.828		916	15	21.556
917	1	2.828		917	1	2.828						917	147	57.841		917	1	2.828
918	1	2.828		918	1	2.828						918	1	2.828		918	1	2.828
919	1	2.828		919	1	2.828						919	1	2.828		919	1	2.828
920	1	2.828		920	1	2.828						920	56	51.012		920	33	36.042
921	2	5.657		921	1	2.828						921	1	2.828		921	1	2.828
922	1	2.828		922	1	2.828						922	1	2.828		922	1	2.828
923	29	47.355		923	21	22.385						923	1	2.828		923	38	27.799
924	1	2.828		924	1	2.828						924	2	5.657		924	1	2.828
925	1	2.828		925	2	4.243						925	1	2.828		925	1	2.828
926	1	2.828		926	3	7.657						926	13	16.142		926	30	24.385
927	1	2.828		927	2	4.828						927	1	2.828		927	1	2.828
928	18	30.042		928	1	2.828						928	1	2.828		928	1	2.828
929	2	4.828		929	2	5.657						929	1	2.828		929	129	55.255
930	1	2.828		930	3	7.657						930	1	2.828		930	13	25.799
931	14	16.142		931	1	2.828						931	1	2.828		931	1	2.828
932	157	75.64		932	1	2.828						932	193	65.255		932	1	2.828
933	4	8.485		933	196	64.569						933	1	2.828		933	1	2.828
934	1	2.828		934	1	2.828						934	1	2.828		934	2	4.243
935	1	2.828		935	2	5.657						935	1	2.828		935	72	86.125
936	1	2.828		936	1	2.828						936	1	2.828		936	1	2.828
937	1	2.828		937	1	2.828						937	1	2.828		937	1	2.828
938	2	4.243		938	3	7.071						938	1	2.828		938	1	2.828
939	1	2.828		939	1	2.828						939	1	2.828		939	1	2.828
940	1	2.828		940	1	2.828						940	36	33.698		940	14	18.971
941	1	2.828		941	2	5.657						941	1	2.828		941	1	2.828
942	1	2.828		942	1	2.828						942	35	37.941		942	1	2.828
943	1	2.828		943	1	2.828						943	2	4.243		943	1	2.828
944	2	4.828		944	5	13.314						944	1	2.828		944	94	45.598
945	1	2.828		945	4	9.899						945	8	18.971		945	1	2.828
946	3	7.071		946	535	136.409						946	1	2.828		946	1	2.828
947	3	5.657		947	1	2.828						947	1	2.828		947	1	2.828
948	2	4.243		948	1	2.828						948	1	2.828		948	1	2.828
949	1	2.828		949	1	2.828						949	1	2.828		949	1	2.828
950	1	2.828		950	1	2.828						950	35	34.87		950	1	2.828
951	1	2.828		951	1	2.828						951	51	32.87		951	3	7.071
952	24	29.456		952	1	2.828						952	2	5.657		952	1	2.828
953	2	5.657		953	1	2.828						953	3	5.657		953	1	2.828
954	51	35.941		954	1	2.828						954	1	2.828		954	1	2.828
955	1	2.828		955	1	2.828						955	11	12.485		955	1	2.828
956	1	2.828		956	1	2.828						956	1	2.828		956	27	29.213
957	1	2.828		957	74	37.456						957	1	2.828		957	3	5.657
958	1	2.828		958	118	49.598						958	89	60.083		958	58	43.941
959	4	7.657		959	1	2.828						959	1	2.828		959	1	2.828
960	1	2.828		960	3	5.657						960	53	39.698		960	1	2.828
961	1	2.828		961	1	2.828						961	1	2.828		961	2	4.828
962	47	33.456		962	1	2.828						962	1	2.828		962	7	14.142
963	1	2.828		963	1	2.828						963	2	4.243		963	2	4.828
964	3	5.657		964	1	2.828						964	1	2.828		964	1	2.828
965	1	2.828		965	1	2.828						965	1	2.828		965	29	32.042
966	1	2.828		966	1	2.828						966	1	2.828		966	1	2.828
967	4	8.485		967	1	2.828						967	249	101.539		967	1	2.828
968	1	2.828		968	1	2.828						968	1	2.828		968	1	2.828
969	1	2.828		969	1	2.828						969	151	73.74		969	1	2.828
970	1	2.828		970	1	2.828						970	1	2.828		970	1	2.828
971	1	2.828		971	2	4.243						971	65	37.113		971	24	27.213
972	3	8.485		972	1	2.828						972	5	10.485		972	1	2.828
973	1	2.828		973	1	2.828						973	1	2.828		973	1	2.828
974	1	2.828		974	1	2.828						974	1	2.828		974	1	2.828
975	1	2.828		975	1	2.828						975	1	2.828		975	1	2.828
976	1	2.828		976	2	4.243						976	1	2.828		976	1	2.828
977	1	2.828		977	1	2.828						977	2	4.828		977	2	4.243
978	1	2.828		978	1	2.828						978	22	31.213		978	1	2.828
979	1	2.828		979	21	40.527						979	22	25.556		979	1	2.828
980	3	8.485		980	2	5.657						980	1	2.828		980	14	18.971
981	12	19.799		981	1	2.828						981	6	10.485		981	1	2.828
982	1	2.828		982	100	43.941						982	1	2.828		982	2	5.657
983	10	18.971		983	1	2.828						983	153	47.698		983	1	2.828
984	1	2.828		984	1	2.828						984	1	2.828		984	1	2.828
985	1	2.828		985	60	35.113						985	2	4.828		985	1	2.828
986	1	2.828		986	1	2.828						986	82	36.87		986	11	17.314
987	1	2.828		987	1	2.828						987	1	2.828		987	1	2.828
988	1	2.828		988	25	32.284						988	2	5.657		988	1	2.828
989	7	11.314		989	1	2.828						989	20	35.113		989	1	2.828
990	20	23.213		990	1	2.828						990	55	37.113		990	3	5.657
991	1	2.828		991	1	2.828						991	1	2.828		991	2	4.243
992	2	4.243		992	13	23.799						992	1	2.828		992	53	40.527
993	1	2.828		993	1	2.828						993	197	54.184		993	12	24.385
994	1	2.828		994	4	9.657						994	1	2.828		994	1	2.828
995	1	2.828		995	1	2.828						995	75	48.184		995	1	2.828
996	12	16.142		996	136	55.012						996	2	5.657		996	1	2.828
997	1	2.828		997	96	47.598						997	48	30.971		997	1	2.828
998	1	2.828		998	1	2.828						998	1	2.828		998	1	2.828
999	2	4.243		999	1	2.828						999	1	2.828		999	1	2.828
1000	1	2.828										1000	2	4.828		1000	1	2.828
1001	1	2.828										1001	1	2.828		1001	1	2.828
1002	1	2.828										1002	1	2.828		1002	1	2.828
1003	1	2.828										1003	1	2.828		1003	1	2.828
1004	1	2.828										1004	52	37.698		1004	2	4.828
1005	18	20.971										1005	1	2.828		1005	1	2.828
1006	1	2.828										1006	1	2.828		1006	23	30.284
1007	1	2.828										1007	36	30.627		1007	12	18.971
1008	1	2.828										1008	16	18.971		1008	1	2.828
1009	1	2.828										1009	1	2.828		1009	1	2.828
1010	3	7.657										1010	1	2.828		1010	1	2.828
1011	5	12.728										1011	3	7.071		1011	1	2.828
1012	1	2.828										1012	2	5.657		1012	1	2.828
1013	2	4.243										1013	1	2.828		1013	1	2.828
1014	1	2.828										1014	3	8.485		1014	1	2.828
1015	1	2.828										1015	1	2.828		1015	5	10.485
1016	2	4.243										1016	1	2.828		1016	1	2.828
1017	3	5.657										1017	1	2.828		1017	1	2.828
1018	1	2.828										1018	1	2.828		1018	1	2.828
1019	1	2.828										1019	45	31.698		1019	3	5.657
1020	1	2.828										1020	1	2.828		1020	1	2.828
1021	184	89.882										1021	1	2.828		1021	1	2.828
1022	1	2.828										1022	1	2.828		1022	1	2.828
1023	1	2.828										1023	1	2.828		1023	1	2.828
1024	1	2.828										1024	26	20.142		1024	25	24.627
1025	1	2.828										1025	1	2.828		1025	76	41.113
1026	2	4.828										1026	2	4.243		1026	1	2.828
1027	1	2.828										1027	21	26.042		1027	1	2.828
1028	1	2.828										1028	32	22.142		1028	2	5.657
1029	1	2.828										1029	70	38.284		1029	1	2.828
1030	2	4.828										1030	38	32.87		1030	1	2.828
1031	1	2.828										1031	85	39.355		1031	1	2.828
1032	1	2.828										1032	59	29.799		1032	8	16.971
1033	4	9.899										1033	3	5.657		1033	1	2.828
1034	1	2.828										1034	2	4.243		1034	1	2.828
1035	1	2.828										1035	133	52.77		1035	1	2.828
1036	31	29.456										1036	1	2.828		1036	24	42.184
1037	1	2.828										1037	1	2.828		1037	2	4.243
1038	7	13.314										1038	2	4.243		1038	27	23.556
1039	1	2.828										1039	165	57.841		1039	1	2.828
1040	1	2.828										1040	2	4.243		1040	1	2.828
1041	2	4.828										1041	138	54.184		1041	21	26.627
1042	1	2.828										1042	151	54.426		1042	13	13.314
1043	1	2.828										1043	4	5.657		1043	1	2.828
1044	1	2.828										1044	1	2.828		1044	1	2.828
1045	1	2.828										1045	5	9.071		1045	1	2.828
1046	10	15.314										1046	1	2.828		1046	1	2.828
1047	61	44.77										1047	1	2.828		1047	2	4.243
1048	47	30.87										1048	1	2.828		1048	1	2.828
1049	1	2.828										1049	4	8.243		1049	2	4.243
1050	2	5.657										1050	100	48.184		1050	1	2.828
1051	1	2.828										1051	3	7.071		1051	3	7.657
1052	48	37.698										1052	1	2.828		1052	1	2.828
1053	31	29.799										1053	6	10.485		1053	1	2.828
1054	1	2.828										1054	8	16.142		1054	1	2.828
1055	1	2.828										1055	1	2.828		1055	1	2.828
1056	23	27.456										1056	1	2.828		1056	1	2.828
1057	1	2.828										1057	22	22.627		1057	1	2.828
1058	24	30.042										1058	1	2.828		1058	1	2.828
1059	1	2.828										1059	31	24.142		1059	1	2.828
1060	45	32.284										1060	1	2.828		1060	1	2.828
1061	1	2.828										1061	1	2.828		1061	3	6.828
1062	1	2.828										1062	25	34.284		1062	1	2.828
1063	6	11.071										1063	112	52.426		1063	1	2.828
1064	24	22.385										1064	75	41.355		1064	1	2.828
1065	1	2.828										1065	13	16.728		1065	2	5.657
1066	1	2.828										1066	1	2.828		1066	6	9.899
1067	1	2.828										1067	1	2.828		1067	1	2.828
1068	1	2.828										1068	122	54.669		1068	1	2.828
1069	1	2.828										1069	75	38.284		1069	1	2.828
1070	1	2.828										1070	1	2.828		1070	2	5.657
1071	1	2.828										1071	19	21.213		1071	1	2.828
1072	1	2.828										1072	35	30.87		1072	2	5.657
1073	1	2.828										1073	28	19.556		1073	1	2.828
1074	1	2.828										1074	44	43.941		1074	1	2.828
1075	2	4.828										1075	1	2.828		1075	1	2.828
1076	1	2.828										1076	1	2.828		1076	1	2.828
1077	1	2.828										1077	2	5.657		1077	1	2.828
1078	1	2.828										1078	3	5.657		1078	1	2.828
1079	1	2.828										1079	6	9.899		1079	1	2.828
1080	11	18.971										1080	1	2.828		1080	1	2.828
1081	40	37.213										1081	30	24.627		1081	5	9.071
1082	22	22.971										1082	1	2.828		1082	1	2.828
1083	1	2.828										1083	1	2.828		1083	1	2.828
1084	1	2.828										1084	1	2.828		1084	1	2.828
1085	3	7.657										1085	68	41.355		1085	1	2.828
1086	1	2.828										1086	49	30.87		1086	2	5.657
1087	1	2.828										1087	11	20.971		1087	1	2.828
1088	1	2.828										1088	4	9.899		1088	1	2.828
1089	1	2.828										1089	1	2.828		1089	1	2.828
1090	1	2.828										1090	1	2.828		1090	1	2.828
1091	62	53.598										1091	1	2.828		1091	1	2.828
1092	1	2.828										1092	1	2.828		1092	1	2.828
1093	3	7.071										1093	1	2.828		1093	1	2.828
1094	1	2.828										1094	6	10.485		1094	2	4.243
1095	1	2.828										1095	1	2.828		1095	1	2.828
1096	2	4.243										1096	27	25.213		1096	1	2.828
1097	1	2.828										1097	179	52.77		1097	1	2.828
1098	2	5.657										1098	48	35.698		1098	1	2.828
1099	1	2.828										1099	54	42.184		1099	1	2.828
1100	3	7.657										1100	32	25.213		1100	1	2.828
1101	3	5.657										1101	53	32.627		1101	1	2.828
1102	2	4.828										1102	44	31.456		1102	1	2.828
1103	1	2.828														1103	1	2.828
1104	1	2.828														1104	1	2.828
1105	1	2.828														1105	1	2.828
1106	2	4.243														1106	1	2.828
1107	7	14.728														1107	1	2.828
1108	2	5.657														1108	1	2.828
1109	1	2.828														1109	1	2.828
1110	1	2.828														1110	1	2.828
1111	2	5.657														1111	1	2.828
1112	1	2.828														1112	7	14.728
1113	1	2.828														1113	1	2.828
1114	1	2.828														1114	1	2.828
1115	3	5.657														1115	1	2.828
1116	1	2.828														1116	1	2.828
1117	1	2.828														1117	1	2.828
1118	1	2.828														1118	1	2.828
1119	6	10.485														1119	1	2.828
1120	1	2.828														1120	2	4.243
1121	1	2.828														1121	1	2.828
1122	1	2.828														1122	10	16.728
1123	95	74.468														1123	1	2.828
1124	17	19.556														1124	1	2.828
1125	117	71.397														1125	2	4.243
1126	1	2.828														1126	15	21.556
1127	2	4.243														1127	2	4.243
1128	1	2.828														1128	3	8.485
1129	2	4.828														1129	1	2.828
1130	1	2.828														1130	1	2.828
1131	1	2.828														1131	1	2.828
1132	1	2.828														1132	2	4.243
1133	1	2.828														1133	1	2.828
1134	23	34.87														1134	1	2.828
1135	43	35.113														1135	2	4.243
1136	1	2.828														1136	1	2.828
1137	1	2.828														1137	1	2.828
1138	3	5.657														1138	1	2.828
1139	1	2.828
1140	3	8.485
1141	1	2.828

## Sheet: Wildtype Soma
																				WT7 is not included in analysis (in order to keep the number of analyzed figs of MUT and WT equal)
WT 2	Area	Perimeter		WT 3	Area	Perimeter		WT 4	Area	Perimeter		WT 5	Area	Perimeter		Wt 6	Area	Perimeter		WT 7	Area	Perimeter
1	125	46.527		1	50	32.627		1	106	52.77		1	1	2.828		1	1	2.828		1	1	2.828
2	32	38.527		2	19	28.042		2	34	28.627		2	1	2.828		2	33	40.527		2	47	39.113
3	18	23.314		3	59	34.042		3	2	4.828		3	24	26.627		3	31	31.456		3	15	20.385
4	145	83.296		4	13	18.142		4	91	41.113		4	1	2.828		4	1	2.828		4	35	34.042
5	99	44.284		5	1	2.828		5	62	42.77		5	5	9.657		5	1	2.828		5	1	2.828
6	1	2.828		6	1	2.828		6	64	41.355		6	4	8.485		6	38	28.042		6	3	5.657
7	88	52.083		7	15	18.971		7	1	2.828		7	52	37.113		7	1	2.828		7	1	2.828
8	4	7.657		8	1	2.828		8	78	38.527		8	190	62.912		8	1	2.828		8	1	2.828
9	1	2.828		9	1	2.828		9	1	2.828		9	5	9.071		9	1	2.828		9	1	2.828
10	1	2.828		10	1	2.828		10	56	38.527		10	33	30.042		10	1	2.828		10	1	2.828
11	141	92.953		11	1	2.828		11	119	50.77		11	2	4.828		11	3	5.657		11	201	58.184
12	1	2.828		12	1	2.828		12	60	30.627		12	1	2.828		12	66	40.527		12	77	43.941
13	27	38.284		13	1	2.828		13	25	33.698		13	1	2.828		13	1	2.828		13	10	11.899
14	104	55.841		14	1	2.828		14	166	55.255		14	53	31.213		14	1	2.828		14	1	2.828
15	198	64.326		15	1	2.828		15	64	39.941		15	29	33.456		15	31	32.87		15	1	2.828
16	1	2.828		16	1	2.828		16	26	29.213		16	1	2.828		16	8	12.485		16	17	19.556
17	1	2.828		17	144	50.77		17	1	2.828		17	1	2.828		17	2	4.828		17	98	43.941
18	49	47.598		18	1	2.828		18	1	2.828		18	16	22.385		18	1	2.828		18	1	2.828
19	1	2.828		19	2	5.657		19	1	2.828		19	132	46.77		19	1	2.828		19	157	49.941
20	1	2.828		20	1	2.828		20	1	2.828		20	1	2.828		20	1	2.828		20	37	26.385
21	1	2.828		21	1	2.828		21	1	2.828		21	1	2.828		21	7	14.142		21	27	21.556
22	1	2.828		22	1	2.828		22	1	2.828		22	1	2.828		22	1	2.828		22	2	5.657
23	169	64.326		23	5	7.657		23	144	53.012		23	22	26.385		23	1	2.828		23	1	2.828
24	44	46.77		24	2	4.243		24	134	49.598		24	106	42.527		24	2	4.243		24	1	2.828
25	163	69.397		25	1	2.828		25	265	66.083		25	74	37.456		25	1	2.828		25	94	39.799
26	1	2.828		26	3	7.071		26	93	41.456		26	124	46.284		26	1	2.828		26	16	19.556
27	33	35.113		27	5	14.142		27	140	48.527		27	1	2.828		27	1	2.828		27	1	2.828
28	1	2.828		28	135	62.083		28	53	35.698		28	2	4.828		28	5	10.485		28	4	8.485
29	9	22.627		29	204	60.912		29	1	2.828		29	67	39.355		29	25	28.042		29	109	43.113
30	1	2.828		30	2	5.657		30	1	2.828		30	1	2.828		30	1	2.828		30	2	5.657
31	1	2.828		31	178	65.012		31	48	32.042		31	46	26.385		31	1	2.828		31	114	42.527
32	1	2.828		32	1	2.828		32	25	30.042		32	1	2.828		32	1	2.828		32	91	41.113
33	517	112.024		33	2	4.828		33	145	51.255		33	18	20.385		33	4	8.485		33	40	29.456
34	1	2.828		34	1	2.828		34	1	2.828		34	3	7.071		34	1	2.828		34	1	2.828
35	1	2.828		35	1	2.828		35	165	69.154		35	141	53.113		35	20	28.627		35	92	42.77
36	52	46.184		36	120	43.941		36	15	16.142		36	2	4.828		36	9	15.314		36	61	48.527
37	6	15.314		37	1	2.828		37	5	9.071		37	74	34.87		37	1	2.828		37	1	2.828
38	2	4.243		38	225	68.083		38	1	2.828		38	11	11.899		38	1	2.828		38	1	2.828
39	1	2.828		39	1	2.828		39	2	5.657		39	1	2.828		39	21	25.556		39	20	20.971
40	80	53.598		40	4	7.657		40	187	57.598		40	1	2.828		40	1	2.828		40	10	20.385
41	1	2.828		41	1	2.828		41	1	2.828		41	1	2.828		41	2	4.828		41	2	5.657
42	112	67.74		42	34	49.355		42	1	2.828		42	1	2.828		42	1	2.828		42	70	44.77
43	28	30.627		43	2	5.657		43	1	2.828		43	2	5.657		43	1	2.828		43	1	2.828
44	34	32.87		44	1	2.828		44	168	55.841		44	2	4.243		44	1	2.828		44	96	41.113
45	383	106.368		45	1	2.828		45	1	2.828		45	266	116.167		45	1	2.828		45	2	4.828
46	417	85.983		46	8	11.071		46	54	37.698		46	1	2.828		46	18	25.456		46	2	5.657
47	361	85.882		47	3	7.657		47	1	2.828		47	140	50.184		47	1	2.828		47	1	2.828
48	215	58.77		48	1	2.828		48	109	44.527		48	111	44.527		48	10	16.971		48	2	4.243
49	1	2.828		49	1	2.828		49	129	44.527		49	1	2.828		49	20	38.284		49	19	20.142
50	109	51.113		50	1	2.828		50	1	2.828		50	41	26.971		50	1	2.828		50	44	34.042
51	1	2.828		51	1	2.828		51	146	50.77		51	19	30.87		51	1	2.828		51	1	2.828
52	1	2.828		52	191	69.74		52	29	28.87		52	70	33.213		52	2	4.243		52	63	32.042
53	1	2.828		53	211	66.912		53	134	53.355		53	1	2.828		53	1	2.828		53	72	32.042
54	1	2.828		54	1	2.828		54	112	47.598		54	138	56.426		54	1	2.828		54	26	25.213
55	391	99.539		55	1	2.828		55	1	2.828		55	51	38.284		55	1	2.828		55	109	40.627
56	99	57.841		56	1	2.828		56	172	60.912		56	161	55.255		56	1	2.828		56	48	31.698
57	1	2.828		57	1	2.828		57	70	34.87		57	114	39.456		57	1	2.828		57	41	28.385
58	1	2.828		58	2	4.243		58	254	66.669		58	1	2.828		58	1	2.828		58	3	5.657
59	4	9.899		59	1	2.828		59	31	32.284		59	1	2.828		59	2	4.243		59	31	22.385
60	1	2.828		60	1	2.828		60	41	32.87		60	103	57.255		60	1	2.828		60	3	7.657
61	1	2.828		61	1	2.828		61	153	51.598		61	11	13.314		61	1	2.828		61	3	5.657
62	211	94.953		62	2	5.657		62	1	2.828		62	63	32.284		62	1	2.828		62	1	2.828
63	386	85.983		63	1	2.828		63	72	41.113		63	119	48.87		63	2	5.657		63	1	2.828
64	1	2.828		64	2	4.243		64	104	41.113		64	52	34.042		64	1	2.828		64	30	25.213
65	1	2.828		65	264	67.841		65	92	38.284		65	77	41.941		65	1	2.828		65	67	32.627
66	1	2.828		66	165	71.74		66	1	2.828		66	97	48.184		66	1	2.828		66	1	2.828
67	582	105.296		67	1	2.828		67	111	43.456		67	1	2.828		67	2	5.657		67	1	2.828
68	9	16.142		68	10	18.728		68	190	54.426		68	35	26.627		68	1	2.828		68	65	43.113
69	1	2.828		69	1	2.828		69	276	66.326		69	41	27.799		69	1	2.828		69	85	56.669
70	2	4.828		70	14	26.971		70	1	2.828		70	1	2.828		70	6	13.314		70	344	89.64
71	1	2.828		71	1	2.828		71	36	35.355		71	46	29.456		71	2	4.828		71	1	2.828
72	21	17.314		72	53	42.184		72	30	28.627		72	83	76.569		72	1	2.828		72	1	2.828
73	1	2.828		73	2	4.243		73	158	55.355		73	12	17.556		73	1	2.828		73	69	46.184
74	61	48.426		74	1	2.828		74	78	39.941		74	33	26.627		74	2	5.657		74	48	30.627
75	5	11.899		75	2	5.657		75	1	2.828		75	112	53.012		75	6	13.314		75	3	5.657
76	96	60.669		76	1	2.828		76	224	64.426		76	83	39.113		76	1	2.828		76	78	39.113
77	391	90.225		77	3	8.485		77	6	9.657		77	18	27.799		77	7	9.071		77	34	23.213
78	3	7.071		78	62	54.669		78	69	47.113		78	46	31.213		78	1	2.828		78	1	2.828
79	37	56.426		79	3	6.243		79	103	43.698		79	1	2.828		79	1	2.828		79	29	26.627
80	3	8.485		80	1	2.828		80	1	2.828		80	1	2.828		80	1	2.828		80	1	2.828
81	1	2.828		81	1	2.828		81	1	2.828		81	1	2.828		81	1	2.828		81	45	35.698
82	1	2.828		82	1	2.828		82	1	2.828		82	28	30.627		82	1	2.828		82	28	33.456
83	2	4.828		83	1	2.828		83	42	30.627		83	1	2.828		83	3	7.657		83	276	113.095
84	14	20.385		84	1	2.828		84	221	67.841		84	1	2.828		84	1	2.828		84	65	42.527
85	1	2.828		85	1	2.828		85	84	33.799		85	11	13.314		85	1	2.828		85	115	43.598
86	1	2.828		86	1	2.828		86	75	48.184		86	8	18.971		86	1	2.828		86	61	32.042
87	1	2.828		87	22	21.556		87	71	44.527		87	3	6.243		87	93	42.527		87	73	41.113
88	1	2.828		88	1	2.828		88	1	2.828		88	1	2.828		88	1	2.828		88	1	2.828
89	1	2.828		89	1	2.828		89	179	54.184		89	150	49.012		89	3	8.485		89	43	42.527
90	43	45.355		90	98	45.941		90	181	53.598		90	54	39.941		90	25	26.042		90	71	45.355
91	548	91.64		91	1	2.828		91	1	2.828		91	1	2.828		91	1	2.828		91	154	63.841
92	1	2.828		92	1	2.828		92	58	31.698		92	2	5.657		92	1	2.828		92	2	4.828
93	249	77.397		93	1	2.828		93	229	65.255		93	1	2.828		93	9	20.142		93	266	68.326
94	1	2.828		94	1	2.828		94	1	2.828		94	147	46.042		94	1	2.828		94	1	2.828
95	1	2.828		95	1	2.828		95	76	48.77		95	33	28.627		95	1	2.828		95	198	57.841
96	1	2.828		96	1	2.828		96	82	37.113		96	63	34.042		96	1	2.828		96	7	12.485
97	1	2.828		97	1	2.828		97	29	30.87		97	1	2.828		97	1	2.828		97	16	23.556
98	392	77.841		98	77	35.213		98	125	46.77		98	2	5.657		98	1	2.828		98	1	2.828
99	33	25.213		99	105	53.012		99	1	2.828		99	1	2.828		99	1	2.828		99	26	19.556
100	170	61.255		100	2	4.828		100	5	11.657		100	2	4.828		100	1	2.828		100	43	34.87
101	1	2.828		101	280	80.811		101	1	2.828		101	90	42.527		101	1	2.828		101	1	2.828
102	443	96.368		102	1	2.828		102	21	24.971		102	56	34.87		102	1	2.828		102	1	2.828
103	1	2.828		103	242	62.083		103	1	2.828		103	42	35.698		103	4	11.314		103	7	12.485
104	143	50.426		104	253	96.368		104	92	53.012		104	8	13.314		104	1	2.828		104	1	2.828
105	1	2.828		105	2	4.828		105	1	2.828		105	123	45.941		105	1	2.828		105	1	2.828
106	53	30.627		106	1	2.828		106	111	45.355		106	36	25.799		106	2	4.243		106	1	2.828
107	134	75.74		107	1	2.828		107	1	2.828		107	1	2.828		107	1	2.828		107	1	2.828
108	1	2.828		108	96	41.698		108	1	2.828		108	211	80.811		108	1	2.828		108	2	5.657
109	3	5.657		109	250	73.983		109	309	81.983		109	8	12.728		109	4	9.071		109	2	4.243
110	77	43.941		110	1	2.828		110	25	32.87		110	18	20.142		110	1	2.828		110	256	70.569
111	1	2.828		111	1	2.828		111	1	2.828		111	20	22.971		111	1	2.828		111	77	35.698
112	89	50.77		112	20	26.385		112	2	4.243		112	81	42.527		112	30	23.556		112	42	30.284
113	73	64.912		113	21	22.385		113	235	66.669		113	193	57.012		113	24	25.799		113	1	2.828
114	2	5.657		114	1	2.828		114	1	2.828		114	2	4.243		114	1	2.828		114	1	2.828
115	1	2.828		115	1	2.828		115	1	2.828		115	56	30.87		115	1	2.828		115	173	64.569
116	2	5.657		116	1	2.828		116	138	50.184		116	1	2.828		116	1	2.828		116	46	37.941
117	22	39.113		117	1	2.828		117	17	26.87		117	121	46.77		117	1	2.828		117	236	85.397
118	1	2.828		118	1	2.828		118	1	2.828		118	46	28.627		118	2	4.828		118	1	2.828
119	134	55.255		119	1	2.828		119	1	2.828		119	1	2.828		119	1	2.828		119	66	32.87
120	14	18.971		120	85	85.296		120	16	18.971		120	43	37.941		120	1	2.828		120	35	26.627
121	95	43.598		121	130	48.426		121	69	40.284		121	7	11.657		121	1	2.828		121	115	45.698
122	2	4.243		122	1	2.828		122	1	2.828		122	2	4.243		122	2	4.243		122	35	33.698
123	282	63.012		123	1	2.828		123	1	2.828		123	5	9.657		123	1	2.828		123	174	55.941
124	1	2.828		124	10	25.456		124	1	2.828		124	1	2.828		124	1	2.828		124	1	2.828
125	148	87.64		125	1	2.828		125	199	61.255		125	3	5.657		125	1	2.828		125	142	54.184
126	1	2.828		126	2	4.243		126	1	2.828		126	23	26.627		126	2	4.243		126	259	73.154
127	47	39.355		127	1	2.828		127	1	2.828		127	54	43.113		127	1	2.828		127	2	4.243
128	19	30.042		128	2	5.657		128	1	2.828		128	86	45.941		128	3	6.828		128	9	18.971
129	260	82.225		129	43	27.456		129	163	55.598		129	46	38.284		129	2	4.243		129	37	26.042
130	3	7.071		130	81	36.87		130	189	59.355		130	9	16.971		130	1	2.828		130	106	75.397
131	102	78.225		131	3	5.657		131	128	53.012		131	91	43.355		131	2	5.657		131	95	43.941
132	291	127.581		132	1	2.828		132	18	28.87		132	1	2.828		132	2	5.657		132	1	2.828
133	4	8.485		133	1	2.828		133	89	63.497		133	17	23.799		133	3	6.828		133	1	2.828
134	5	10.485		134	5	10.485		134	1	2.828		134	1	2.828		134	3	5.657		134	148	49.355
135	1	2.828		135	291	68.569		135	299	83.397		135	1	2.828		135	1	2.828		135	69	53.012
136	215	62.083		136	20	20.971		136	75	32.042		136	1	2.828		136	2	5.657		136	1	2.828
137	305	76.225		137	1	2.828		137	1	2.828		137	1	2.828		137	1	2.828		137	3	5.657
138	1	2.828		138	1	2.828		138	1	2.828		138	1	2.828		138	20	24.385		138	1	2.828
139	11	16.142		139	88	40.527		139	74	49.598		139	1	2.828		139	1	2.828		139	23	31.456
140	274	73.983		140	96	57.841		140	153	56.669		140	1	2.828		140	1	2.828		140	1	2.828
141	1	2.828		141	1	2.828		141	227	71.154		141	101	53.841		141	11	14.728		141	1	2.828
142	2	5.657		142	1	2.828		142	154	53.355		142	3	7.657		142	1	2.828		142	1	2.828
143	1	2.828		143	2	5.657		143	34	37.113		143	1	2.828		143	2	4.828		143	1	2.828
144	1	2.828		144	1	2.828		144	1	2.828		144	1	2.828		144	1	2.828		144	91	38.284
145	1	2.828		145	46	36.042		145	8	12.485		145	58	46.77		145	3	7.657		145	97	44.527
146	552	124.995		146	1	2.828		146	108	54.184		146	1	2.828		146	25	25.556		146	78	32.385
147	217	64.912		147	1	2.828		147	1	2.828		147	1	2.828		147	1	2.828		147	1	2.828
148	430	190.936		148	2	4.828		148	1	2.828		148	19	27.456		148	1	2.828		148	59	32.87
149	1	2.828		149	1	2.828		149	1	2.828		149	63	31.213		149	1	2.828		149	1	2.828
150	1	2.828		150	5	11.314		150	2	4.828		150	71	36.87		150	1	2.828		150	135	45.941
151	905	122.024		151	1	2.828		151	45	30.627		151	114	40.627		151	1	2.828		151	21	28.627
152	1	2.828		152	200	64.912		152	186	59.255		152	1	2.828		152	1	2.828		152	73	40.527
153	1	2.828		153	2	4.828		153	177	71.154		153	2	4.828		153	1	2.828		153	70	38.87
154	104	46.77		154	112	63.497		154	1	2.828		154	1	2.828		154	1	2.828		154	86	47.941
155	1	2.828		155	57	31.456		155	106	44.527		155	17	19.556		155	1	2.828		155	45	34.87
156	1	2.828		156	1	2.828		156	2	4.243		156	2	4.828		156	7	13.314		156	18	20.142
157	20	28.042		157	1	2.828		157	1	2.828		157	1	2.828		157	1	2.828		157	231	66.184
158	83	47.841		158	115	62.912		158	1	2.828		158	1	2.828		158	5	9.657		158	33	26.627
159	1	2.828		159	1	2.828		159	1	2.828		159	3	7.657		159	3	6.243		159	28	25.799
160	1	2.828		160	1	2.828		160	1	2.828		160	19	21.556		160	1	2.828		160	40	28.385
161	54	54.426		161	377	77.74		161	1	2.828		161	3	6.243		161	4	9.657		161	1	2.828
162	4	7.657		162	50	47.598		162	2	4.243		162	31	25.799		162	1	2.828		162	174	69.397
163	5	10.485		163	1	2.828		163	1	2.828		163	8	17.556		163	1	2.828		163	196	58.912
164	1	2.828		164	2	5.657		164	38	33.456		164	2	5.657		164	1	2.828		164	131	44.284
165	40	52.426		165	251	72.569		165	1	2.828		165	1	2.828		165	1	2.828		165	1	2.828
166	1	2.828		166	103	48.184		166	1	2.828		166	1	2.828		166	1	2.828		166	4	7.657
167	268	92.125		167	74	41.355		167	11	25.799		167	1	2.828		167	20	32.284		167	193	63.74
168	428	85.154		168	47	34.87		168	207	60.426		168	4	9.899		168	15	28.87		168	83	44.527
169	2	5.657		169	2	5.657		169	254	69.497		169	1	2.828		169	6	12.485		169	31	30.87
170	1	2.828		170	1	2.828		170	14	18.142		170	1	2.828		170	1	2.828		170	122	45.113
171	1	2.828		171	2	5.657		171	15	23.213		171	1	2.828		171	1	2.828		171	1	2.828
172	1	2.828		172	1	2.828		172	197	68.811		172	18	17.556		172	13	16.142		172	1	2.828
173	71	55.255		173	16	21.556		173	1	2.828		173	41	31.698		173	2	5.657		173	1	2.828
174	1	2.828		174	1	2.828		174	1	2.828		174	2	5.657		174	61	41.456		174	315	79.74
175	63	38.284		175	1	2.828		175	1	2.828		175	2	5.657		175	1	2.828		175	1	2.828
176	1	2.828		176	2	5.657		176	123	51.255		176	57	33.456		176	34	33.113		176	3	6.828
177	1	2.828		177	19	25.213		177	51	38.87		177	1	2.828		177	1	2.828		177	35	32.87
178	1	2.828		178	276	74.326		178	51	49.598		178	16	19.556		178	1	2.828		178	1	2.828
179	1	2.828		179	1	2.828		179	1	2.828		179	31	20.142		179	1	2.828		179	69	38.527
180	1	2.828		180	1	2.828		180	1	2.828		180	218	62.326		180	10	13.314		180	1	2.828
181	101	51.355		181	1	2.828		181	1	2.828		181	144	47.698		181	12	20.971		181	1	2.828
182	598	100.225		182	1	2.828		182	3	5.657		182	1	2.828		182	7	16.728		182	69	50.184
183	426	86.811		183	1	2.828		183	1	2.828		183	51	30.627		183	1	2.828		183	99	47.355
184	1	2.828		184	11	13.899		184	1	2.828		184	51	32.284		184	52	55.841		184	1	2.828
185	1	2.828		185	1	2.828		185	93	38.87		185	78	32.627		185	1	2.828		185	1	2.828
186	1	2.828		186	1	2.828		186	66	39.456		186	1	2.828		186	3	5.657		186	90	51.841
187	59	33.698		187	69	44.184		187	96	43.113		187	2	4.828		187	1	2.828		187	41	28.627
188	1	2.828		188	1	2.828		188	1	2.828		188	47	28.385		188	1	2.828		188	1	2.828
189	2	4.828		189	1	2.828		189	587	134.752		189	36	40.527		189	1	2.828		189	1	2.828
190	1	2.828		190	1	2.828		190	15	20.385		190	47	31.799		190	18	28.042		190	5	8.485
191	93	49.012		191	1	2.828		191	225	68.569		191	1	2.828		191	1	2.828		191	1	2.828
192	3	7.657		192	1	2.828		192	1	2.828		192	191	60.669		192	1	2.828		192	32	25.799
193	1	2.828		193	1	2.828		193	11	18.142		193	33	34.87		193	57	35.698		193	1	2.828
194	2	5.657		194	17	25.799		194	115	51.012		194	1	2.828		194	46	31.456		194	71	37.113
195	203	73.983		195	92	84.569		195	262	79.882		195	6	12.485		195	1	2.828		195	143	47.355
196	703	144.066		196	62	43.941		196	174	55.598		196	1	2.828		196	5	11.657		196	88	40.527
197	49	49.012		197	1	2.828		197	65	41.113		197	54	30.385		197	1	2.828		197	22	25.799
198	2	5.657		198	1	2.828		198	1	2.828		198	151	63.497		198	1	2.828		198	1	2.828
199	1	2.828		199	1	2.828		199	155	57.255		199	1	2.828		199	1	2.828		199	1	2.828
200	158	49.941		200	1	2.828		200	187	61.012		200	40	33.698		200	3	5.657		200	90	48.77
201	184	80.811		201	240	82.811		201	227	64.669		201	33	28.042		201	1	2.828		201	1	2.828
202	3	5.657		202	43	31.456		202	13	18.142		202	72	38.284		202	1	2.828		202	125	55.255
203	255	64.083		203	1	2.828		203	72	39.456		203	50	36.284		203	3	7.657		203	183	65.154
204	289	81.054		204	1	2.828		204	1	2.828		204	18	29.698		204	14	19.314		204	1	2.828
205	202	74.326		205	2	4.243		205	143	66.912		205	26	26.627		205	1	2.828		205	137	49.598
206	176	59.012		206	1	2.828		206	103	46.184		206	34	30.87		206	1	2.828		206	13	16.728
207	1	2.828		207	1	2.828		207	309	71.74		207	40	35.698		207	1	2.828		207	50	29.456
208	177	90.468		208	1	2.828		208	51	34.87		208	93	36.87		208	1	2.828		208	5	10.485
209	1	2.828		209	1	2.828		209	116	44.77		209	78	39.113		209	1	2.828		209	88	41.113
210	67	51.255		210	1	2.828		210	8	17.556		210	65	52.184		210	8	16.728		210	2	4.243
211	744	177.279		211	1	2.828		211	136	48.527		211	1	2.828		211	57	33.698		211	10	11.899
212	136	66.083		212	1	2.828		212	15	18.971		212	1	2.828		212	1	2.828		212	131	56.669
213	1	2.828		213	1	2.828		213	1	2.828		213	32	26.042		213	2	5.657		213	1	2.828
214	1	2.828		214	1	2.828		214	135	54.083		214	1	2.828		214	1	2.828		214	98	58.326
215	1	2.828		215	1	2.828		215	111	50.184		215	174	57.012		215	1	2.828		215	1	2.828
216	1	2.828		216	1	2.828		216	139	53.841		216	39	32.284		216	1	2.828		216	1	2.828
217	1	2.828		217	1	2.828		217	25	21.799		217	1	2.828		217	1	2.828		217	1	2.828
218	1	2.828		218	1	2.828		218	189	63.497		218	58	36.284		218	1	2.828		218	1	2.828
219	1	2.828		219	1	2.828		219	7	13.314		219	73	33.213		219	4	10.485		219	88	42.527
220	2	5.657		220	2	4.243		220	68	36.284		220	2	5.657		220	33	34.284		220	1	2.828
221	2	4.243		221	1	2.828		221	88	63.841		221	1	2.828		221	1	2.828		221	91	44.527
222	1	2.828		222	1	2.828		222	38	37.698		222	1	2.828		222	1	2.828		222	107	47.113
223	316	94.125		223	1	2.828		223	1	2.828		223	1	2.828		223	6	13.314		223	127	46.184
224	385	116.853		224	1	2.828		224	1	2.828		224	76	34.284		224	4	7.071		224	1	2.828
225	1	2.828		225	175	60.912		225	130	69.74		225	151	58.426		225	1	2.828		225	1	2.828
226	13	18.971		226	47	39.113		226	1	2.828		226	1	2.828		226	2	4.243		226	1	2.828
227	1	2.828		227	2	5.657		227	2	4.243		227	155	55.012		227	4	9.657		227	2	5.657
228	1	2.828		228	1	2.828		228	16	18.142		228	49	39.698		228	7	9.071		228	97	43.698
229	1	2.828		229	1	2.828		229	129	53.598		229	34	30.042		229	1	2.828		229	1	2.828
230	235	153.38		230	1	2.828		230	101	58.426		230	19	24.385		230	3	8.485		230	9	14.142
231	148	55.841		231	1	2.828		231	1	2.828		231	45	33.456		231	1	2.828		231	23	22.385
232	33	42.77		232	1	2.828		232	142	51.598		232	1	2.828		232	9	13.314		232	21	26.627
233	23	32.284		233	1	2.828		233	151	50.77		233	1	2.828		233	1	2.828		233	63	36.042
234	2	5.657		234	446	215.706		234	13	16.728		234	1	2.828		234	2	4.243		234	54	32.87
235	1	2.828		235	1	2.828		235	104	48.184		235	21	21.799		235	48	42.527		235	38	37.698
236	9	14.485		236	1	2.828		236	1	2.828		236	1	2.828		236	12	23.799		236	2	5.657
237	1	2.828		237	1	2.828		237	80	34.87		237	39	34.284		237	1	2.828		237	6	10.485
238	1	2.828		238	1	2.828		238	50	33.456		238	84	38.284		238	44	51.841		238	6	9.657
239	119	61.497		239	46	36.284		239	97	48.426		239	97	78.225		239	3	6.243		239	296	85.539
240	1	2.828		240	77	44.527		240	112	49.598		240	55	33.456		240	1	2.828		240	1	2.828
241	25	29.799		241	1	2.828		241	154	52.184		241	142	53.012		241	2	4.243		241	1	2.828
242	102	55.497		242	1	2.828		242	82	48.426		242	1	2.828		242	7	16.728		242	1	2.828
243	2	5.657		243	263	68.083		243	10	16.142		243	1	2.828		243	109	51.841		243	1	2.828
244	1	2.828		244	1	2.828		244	152	57.598		244	52	34.284		244	5	8.485		244	9	13.899
245	1	2.828		245	1	2.828		245	92	43.941		245	7	16.142		245	15	30.627		245	22	28.042
246	1	2.828		246	1	2.828		246	1	2.828		246	36	32.284		246	1	2.828		246	1	2.828
247	1	2.828		247	1	2.828		247	1	2.828		247	1	2.828		247	1	2.828		247	1	2.828
248	2	4.243		248	1	2.828		248	4	8.485		248	3	7.071		248	94	90.953		248	47	45.941
249	1	2.828		249	1	2.828		249	135	56.426		249	29	22.385		249	1	2.828		249	6	14.728
250	1	2.828		250	1	2.828		250	24	22.385		250	3	5.657		250	1	2.828		250	32	28.627
251	177	60.426		251	1	2.828		251	178	60.426		251	2	5.657		251	6	12.728		251	1	2.828
252	37	53.255		252	2	4.243		252	40	29.213		252	1	2.828		252	1	2.828		252	1	2.828
253	27	26.627		253	1	2.828		253	294	71.841		253	53	34.042		253	1	2.828		253	180	62.912
254	793	125.681		254	1	2.828		254	1	2.828		254	69	45.598		254	1	2.828		254	3	7.071
255	755	107.539		255	1	2.828		255	1	2.828		255	2	4.828		255	1	2.828		255	1	2.828
256	5	11.314		256	1	2.828		256	2	5.657		256	1	2.828		256	1	2.828		256	4	5.657
257	2	4.243		257	1	2.828		257	324	72.426		257	56	47.598		257	1	2.828		257	143	51.355
258	57	53.841		258	1	2.828		258	193	64.669		258	1	2.828		258	58	47.113		258	89	39.941
259	1	2.828		259	1	2.828		259	1	2.828		259	16	17.556		259	1	2.828		259	1	2.828
260	1	2.828		260	4	9.899		260	136	45.113		260	86	41.698		260	2	4.243		260	1	2.828
261	1068	147.48		261	3	7.071		261	1	2.828		261	147	50.77		261	1	2.828		261	4	9.899
262	1	2.828		262	1	2.828		262	62	39.113		262	1	2.828		262	2	4.243		262	5	10.485
263	321	83.983		263	1	2.828		263	3	7.071		263	64	41.113		263	1	2.828		263	12	13.899
264	159	61.497		264	2	5.657		264	3	7.071		264	1	2.828		264	1	2.828		264	71	35.113
265	113	49.355		265	1	2.828		265	61	30.87		265	2	4.243		265	2	5.657		265	4	10.485
266	87	42.284		266	1	2.828		266	205	59.841		266	10	18.728		266	107	60.669		266	77	39.355
267	29	33.698		267	2	4.243		267	1	2.828		267	1	2.828		267	1	2.828		267	30	22.971
268	121	50.669		268	1	2.828		268	1	2.828		268	1	2.828		268	48	51.255		268	1	2.828
269	1	2.828		269	2	4.828		269	74	41.698		269	1	2.828		269	1	2.828		269	3	8.485
270	83	52.184		270	1	2.828		270	20	31.456		270	1	2.828		270	1	2.828		270	1	2.828
271	1	2.828		271	96	48.184		271	55	31.456		271	1	2.828		271	1	2.828		271	1	2.828
272	321	71.497		272	140	57.598		272	1	2.828		272	13	18.142		272	4	7.657		272	3	5.657
273	1	2.828		273	140	53.841		273	119	57.497		273	1	2.828		273	1	2.828		273	1	2.828
274	1	2.828		274	1	2.828		274	50	34.87		274	1	2.828		274	1	2.828		274	1	2.828
275	1	2.828		275	1	2.828		275	18	27.213		275	1	2.828		275	1	2.828		275	1	2.828
276	1	2.828		276	1	2.828		276	1	2.828		276	4	7.657		276	1	2.828		276	61	37.698
277	2	4.828		277	1014	167.279		277	171	55.012		277	1	2.828		277	1	2.828		277	3	5.657
278	4	10.485		278	1	2.828		278	1	2.828		278	1	2.828		278	1	2.828		278	104	42.284
279	2	4.828		279	224	76.811		279	33	31.456		279	88	44.77		279	10	15.556		279	1	2.828
280	245	115.439		280	806	136.752		280	1	2.828		280	26	29.456		280	1	2.828		280	179	55.355
281	1	2.828		281	1	2.828		281	221	62.083		281	49	39.941		281	22	24.627		281	56	34.284
282	135	52.77		282	1	2.828		282	1	2.828		282	64	32.627		282	1	2.828		282	19	24.627
283	1	2.828		283	20	20.971		283	139	50.284		283	1	2.828		283	1	2.828		283	24	28.627
284	1	2.828		284	1	2.828		284	15	18.142		284	21	23.799		284	1	2.828		284	3	5.657
285	447	91.296		285	7	11.314		285	1	2.828		285	1	2.828		285	1	2.828		285	53	27.213
286	3	6.828		286	2	4.828		286	24	24.385		286	227	98.267		286	1	2.828		286	1	2.828
287	1	2.828		287	12	20.971		287	119	52.77		287	1	2.828		287	2	4.243		287	64	32.042
288	101	49.355		288	1	2.828		288	92	39.698		288	44	30.627		288	1	2.828		288	1	2.828
289	42	32.042		289	18	30.042		289	1	2.828		289	104	61.497		289	19	21.556		289	128	51.841
290	1	2.828		290	2	5.657		290	117	49.355		290	1	2.828		290	1	2.828		290	1	2.828
291	1	2.828		291	1	2.828		291	316	89.882		291	1	2.828		291	1	2.828		291	1	2.828
292	1	2.828		292	1	2.828		292	73	50.184		292	1	2.828		292	76	56.669		292	20	20.385
293	1	2.828		293	1	2.828		293	1	2.828		293	1	2.828		293	1	2.828		293	61	33.456
294	1	2.828		294	1	2.828		294	209	63.497		294	14	16.971		294	1	2.828		294	1	2.828
295	1	2.828		295	21	24.971		295	17	16.142		295	1	2.828		295	2	4.828		295	66	43.355
296	31	38.87		296	1	2.828		296	1	2.828		296	1	2.828		296	1	2.828		296	1	2.828
297	20	24.385		297	1	2.828		297	1	2.828		297	55	28.284		297	1	2.828		297	11	16.142
298	2	5.657		298	3	5.657		298	4	7.657		298	1	2.828		298	16	25.799		298	61	33.698
299	1	2.828		299	1	2.828		299	1	2.828		299	1	2.828		299	1	2.828		299	155	55.255
300	1	2.828		300	1	2.828		300	1	2.828		300	4	5.657		300	1	2.828		300	1	2.828
301	1	2.828		301	1	2.828		301	1	2.828		301	21	20.971		301	1	2.828		301	7	13.314
302	2	4.243		302	1	2.828		302	89	41.355		302	98	45.598		302	3	7.657		302	74	45.841
303	120	55.841		303	99	50.184		303	1	2.828		303	1	2.828		303	1	2.828		303	1	2.828
304	1	2.828		304	1	2.828		304	38	26.627		304	1	2.828		304	2	4.828		304	35	22.971
305	1	2.828		305	519	95.296		305	99	43.113		305	1	2.828		305	52	33.456		305	5	7.657
306	1	2.828		306	1	2.828		306	1	2.828		306	39	41.598		306	2	4.243		306	1	2.828
307	263	67.74		307	83	41.941		307	82	37.456		307	1	2.828		307	1	2.828		307	2	4.243
308	1	2.828		308	1	2.828		308	1	2.828		308	1	2.828		308	1	2.828		308	119	45.941
309	70	50.426		309	7	14.142		309	117	45.941		309	1	2.828		309	1	2.828		309	2	5.657
310	1	2.828		310	2	4.828		310	1	2.828		310	2	4.828		310	1	2.828		310	258	66.912
311	1	2.828		311	1	2.828		311	40	39.698		311	36	37.698		311	1	2.828		311	1	2.828
312	1	2.828		312	54	82.225		312	279	68.184		312	1	2.828		312	1	2.828		312	165	56.426
313	175	58.083		313	1	2.828		313	9	14.728		313	2	5.657		313	1	2.828		313	15	20.385
314	1	2.828		314	1	2.828		314	179	81.64		314	1	2.828		314	1	2.828		314	17	17.556
315	1	2.828		315	1	2.828		315	30	29.213		315	1	2.828		315	2	5.657		315	80	36.87
316	1	2.828		316	2	4.243		316	2	4.828		316	4	8.485		316	14	20.971		316	1	2.828
317	1	2.828		317	3	8.485		317	1	2.828		317	61	29.213		317	2	4.243		317	64	33.456
318	103	43.113		318	1	2.828		318	2	4.828		318	7	13.899		318	1	2.828		318	36	25.213
319	2	4.828		319	34	33.698		319	1	2.828		319	1	2.828		319	2	4.828		319	1	2.828
320	1	2.828		320	3	7.071		320	2	4.243		320	1	2.828		320	1	2.828		320	15	18.728
321	6	12.728		321	101	57.255		321	56	30.87		321	1	2.828		321	1	2.828		321	57	29.799
322	2	5.657		322	1	2.828		322	1	2.828		322	1	2.828		322	35	39.113		322	25	26.385
323	3	5.657		323	55	43.355		323	14	21.556		323	1	2.828		323	42	31.799		323	22	22.385
324	1	2.828		324	1	2.828		324	55	32.284		324	2	5.657		324	45	35.698		324	2	4.828
325	1	2.828		325	392	102.953		325	127	59.841		325	1	2.828		325	1	2.828		325	27	22.971
326	1	2.828		326	1	2.828		326	62	32.284		326	1	2.828		326	3	5.657		326	2	4.243
327	140	51.012		327	322	77.64		327	77	45.355		327	1	2.828		327	1	2.828		327	6	13.314
328	1	2.828		328	1	2.828		328	86	37.456		328	77	46.77		328	50	39.941		328	85	41.355
329	418	133.238		329	1	2.828		329	1	2.828		329	118	40.87		329	1	2.828		329	41	30.87
330	84	51.598		330	1	2.828		330	3	7.657		330	1	2.828		330	2	4.828		330	96	43.941
331	174	53.841		331	3	7.657		331	1	2.828		331	1	2.828		331	58	33.456		331	30	33.698
332	1	2.828		332	1	2.828		332	4	7.657		332	1	2.828		332	1	2.828		332	2	5.657
333	1	2.828		333	1	2.828		333	3	7.071		333	1	2.828		333	18	28.042		333	398	109.924
334	1	2.828		334	1	2.828		334	1	2.828		334	1	2.828		334	1	2.828		334	34	25.213
335	233	78.811		335	1	2.828		335	4	8.485		335	44	43.355		335	3	5.657		335	178	66.326
336	173	56.184		336	1	2.828		336	39	41.941		336	67	48.426		336	1	2.828		336	48	29.213
337	40	40.87		337	1	2.828		337	88	39.113		337	1	2.828		337	1	2.828		337	1	2.828
338	1	2.828		338	122	91.054		338	100	84.711		338	1	2.828		338	7	15.899		338	2	4.828
339	1	2.828		339	3	5.657		339	1	2.828		339	58	39.941		339	95	61.255		339	1	2.828
340	67	37.941		340	1	2.828		340	79	37.698		340	1	2.828		340	1	2.828		340	9	13.899
341	1	2.828		341	1	2.828		341	1	2.828		341	6	9.899		341	1	2.828		341	3	7.657
342	17	27.213		342	2	4.828		342	1	2.828		342	1	2.828		342	1	2.828		342	4	10.485
343	3	7.071		343	1	2.828		343	1	2.828		343	1	2.828		343	1	2.828		343	2	4.243
344	1	2.828		344	1	2.828		344	19	22.385		344	1	2.828		344	31	29.213		344	18	23.799
345	1	2.828		345	1	2.828		345	34	27.456		345	1	2.828		345	1	2.828		345	1	2.828
346	32	34.284		346	385	83.64		346	1	2.828		346	1	2.828		346	19	29.456		346	501	132.167
347	1	2.828		347	2	5.657		347	1	2.828		347	1	2.828		347	87	39.456		347	1	2.828
348	1	2.828		348	1	2.828		348	26	24.385		348	2	4.243		348	5	11.899		348	35	24.042
349	4	7.071		349	1	2.828		349	2	5.657		349	24	36.284		349	12	16.142		349	22	20.142
350	40	37.456		350	47	37.113		350	1	2.828		350	2	4.828		350	44	28.385		350	90	36.87
351	1	2.828		351	24	30.87		351	1	2.828		351	1	2.828		351	9	14.728		351	1	2.828
352	1	2.828		352	1	2.828		352	68	52.426		352	2	4.828		352	1	2.828		352	193	57.355
353	65	51.598		353	17	35.698		353	10	13.899		353	4	11.314		353	1	2.828		353	1	2.828
354	476	132.167		354	1	2.828		354	1	2.828		354	91	38.284		354	2	5.657		354	62	40.87
355	12	22.385		355	23	27.799		355	100	42.77		355	1	2.828		355	1	2.828		355	4	8.485
356	208	131.581		356	1	2.828		356	185	77.154		356	2	4.828		356	1	2.828		356	1	2.828
357	9	16.728		357	1	2.828		357	1	2.828		357	1	2.828		357	35	32.87		357	211	63.74
358	353	82.569		358	2	4.243		358	34	41.941		358	1	2.828		358	1	2.828		358	1	2.828
359	8	16.728		359	1	2.828		359	2	4.243		359	1	2.828		359	338	84.225		359	81	57.012
360	1	2.828		360	1	2.828		360	62	33.698		360	2	5.657		360	1	2.828		360	75	41.355
361	153	51.113		361	2	4.828		361	22	24.627		361	3	8.485		361	1	2.828		361	30	22.385
362	1	2.828		362	177	123.581		362	27	28.042		362	1	2.828		362	1	2.828		362	17	18.971
363	1	2.828		363	1	2.828		363	120	62.912		363	72	40.527		363	1	2.828		363	18	33.456
364	1	2.828		364	42	50.77		364	1	2.828		364	50	31.213		364	1	2.828		364	39	29.456
365	307	85.397		365	1	2.828		365	1	2.828		365	1	2.828		365	1	2.828		365	1	2.828
366	1	2.828		366	1	2.828		366	45	29.456		366	83	53.255		366	33	36.87		366	1	2.828
367	108	49.598		367	1	2.828		367	1	2.828		367	2	4.828		367	1	2.828		367	2	4.243
368	1	2.828		368	1	2.828		368	62	46.77		368	12	20.971		368	5	11.071		368	33	30.87
369	1	2.828		369	1	2.828		369	2	4.243		369	1	2.828		369	1	2.828		369	1	2.828
370	1	2.828		370	1	2.828		370	1	2.828		370	150	50.184		370	1	2.828		370	296	100.267
371	1	2.828		371	1	2.828		371	1	2.828		371	1	2.828		371	1	2.828		371	1	2.828
372	1	2.828		372	110	76.225		372	1	2.828		372	1	2.828		372	1	2.828		372	28	26.627
373	1	2.828		373	1	2.828		373	1	2.828		373	1	2.828		373	1	2.828		373	17	19.556
374	1	2.828		374	1	2.828		374	1	2.828		374	55	33.456		374	1	2.828		374	4	10.485
375	166	58.184		375	1	2.828		375	2	4.828		375	6	16.142		375	1	2.828		375	1	2.828
376	1	2.828		376	1	2.828		376	2	4.243						376	1	2.828		376	39	27.799
377	89	40.527		377	194	64.083		377	81	63.598						377	3	5.657		377	1	2.828
378	349	79.983		378	1	2.828		378	1	2.828						378	1	2.828		378	168	50.527
379	45	37.113		379	183	67.154		379	36	30.627						379	83	39.698		379	1	2.828
380	1	2.828		380	10	17.556		380	105	51.255						380	1	2.828		380	128	48.426
381	1	2.828		381	2	5.657		381	45	28.385						381	1	2.828		381	1	2.828
382	173	64.083		382	1	2.828		382	49	33.456						382	127	46.184		382	1	2.828
383	71	31.213		383	109	58.083		383	51	44.77						383	31	29.456		383	60	33.213
384	1	2.828		384	1	2.828		384	1	2.828						384	4	7.657		384	41	27.213
385	216	63.841		385	1	2.828		385	1	2.828						385	2	4.243		385	37	35.113
386	1	2.828		386	1	2.828		386	1	2.828						386	1	2.828		386	139	47.698
387	73	37.456		387	26	29.456		387	86	43.941						387	1	2.828		387	90	41.355
388	38	31.698		388	1	2.828		388	147	75.74						388	1	2.828		388	204	75.983
389	93	40.284		389	1	2.828		389	138	56.184						389	1	2.828		389	41	34.284
390	23	26.042		390	67	73.154		390	85	41.941						390	113	43.941		390	230	71.397
391	144	70.569		391	1	2.828		391	1	2.828						391	1	2.828		391	93	61.255
392	1	2.828		392	1	2.828		392	92	60.912						392	1	2.828		392	15	18.971
393	268	80.811		393	1	2.828		393	1	2.828						393	23	24.971		393	86	38.527
394	1	2.828		394	1	2.828		394	1	2.828						394	6	7.657		394	1	2.828
395	55	38.284		395	1	2.828		395	1	2.828						395	1	2.828		395	9	19.556
396	227	69.497		396	470	106.024		396	1	2.828						396	2	4.828		396	188	81.397
397	1	2.828		397	2	5.657		397	1	2.828						397	1	2.828		397	1	2.828
398	1	2.828		398	5	9.657		398	31	34.527						398	1	2.828		398	21	18.971
399	18	21.799		399	25	34.284		399	3	7.071						399	3	5.657		399	310	125.924
400	1	2.828		400	1	2.828		400	7	15.556						400	1	2.828		400	1	2.828
401	20	26.042		401	1	2.828		401	38	28.042						401	132	46.77		401	108	48.184
402	3	8.485		402	1	2.828		402	2	4.828						402	1	2.828		402	1	2.828
403	15	32.042		403	1	2.828		403	1	2.828						403	48	37.698		403	1	2.828
404	1	2.828		404	2	4.243		404	1	2.828						404	1	2.828		404	5	11.899
405	1	2.828		405	1	2.828		405	1	2.828						405	1	2.828		405	2	4.243
406	1	2.828		406	1	2.828		406	2	4.243						406	11	20.971		406	132	49.598
407	488	105.196		407	2	5.657		407	1	2.828						407	1	2.828		407	23	32.87
408	1	2.828		408	1	2.828		408	1	2.828						408	46	47.355		408	57	32.042
409	5	10.485		409	117	51.355		409	1	2.828						409	1	2.828		409	49	27.213
410	1	2.828		410	1	2.828		410	1	2.828						410	57	34.87		410	66	38.284
411	170	59.012		411	59	56.426		411	16	26.627						411	2	4.243		411	1	2.828
412	92	51.598		412	1	2.828		412	1	2.828						412	1	2.828		412	1	2.828
413	1	2.828		413	1	2.828		413	1	2.828						413	4	7.657		413	39	29.799
414	1	2.828		414	1	2.828		414	55	37.355						414	1	2.828		414	49	39.941
415	1	2.828		415	101	49.841		415	1	2.828						415	1	2.828		415	1	2.828
416	1	2.828		416	36	23.213		416	4	5.657						416	2	4.828		416	1	2.828
417	1	2.828		417	23	28.627		417	47	55.941						417	1	2.828		417	34	31.456
418	1	2.828		418	204	56.426		418	1	2.828						418	18	30.627		418	2	4.243
419	171	62.083		419	1	2.828		419	26	26.042						419	1	2.828		419	3	7.071
420	4	9.071		420	1	2.828		420	1	2.828						420	1	2.828		420	1	2.828
421	2	4.243		421	221	65.255		421	1	2.828						421	1	2.828		421	2	5.657
422	1	2.828		422	232	78.468		422	2	5.657						422	1	2.828		422	1	2.828
423	1	2.828		423	1	2.828		423	1	2.828						423	1	2.828		423	1	2.828
424	1	2.828		424	1	2.828		424	1	2.828						424	25	25.456		424	1	2.828
425	2	4.828		425	172	54.184		425	108	48.77						425	20	30.284		425	105	46.527
426	83	36.042		426	317	79.397		426	1	2.828						426	2	4.243		426	1	2.828
427	91	45.941		427	1	2.828		427	34	32.284						427	1	2.828		427	82	42.527
428	1	2.828		428	288	74.912		428	81	41.113						428	1	2.828		428	18	23.213
429	147	79.64		429	1	2.828		429	1	2.828						429	2	4.828		429	40	37.941
430	1	2.828		430	1	2.828		430	1	2.828						430	1	2.828		430	1	2.828
431	1	2.828		431	293	73.841		431	42	32.284						431	1	2.828		431	6	14.142
432	1	2.828		432	392	95.539		432	32	25.213						432	1	2.828		432	14	17.314
433	8	13.314		433	3	7.657		433	1	2.828						433	1	2.828		433	21	25.213
434	2	5.657		434	21	31.456		434	1	2.828						434	1	2.828		434	2	4.243
435	2	4.243		435	1	2.828		435	2	5.657						435	173	62.669		435	1	2.828
436	1	2.828		436	1	2.828		436	2	4.243						436	52	41.355		436	1	2.828
437	1	2.828		437	180	65.74		437	6	9.899						437	15	26.042		437	1	2.828
438	1	2.828		438	86	43.941		438	16	21.799						438	54	39.698		438	65	37.456
439	146	57.598		439	1	2.828		439	2	4.828						439	1	2.828		439	3	5.657
440	62	36.527		440	1	2.828		440	12	13.899						440	1	2.828		440	43	30.87
441	70	48.184		441	3	5.657		441	2	4.828						441	1	2.828		441	5	9.071
442	6	11.314		442	456	91.539		442	40	35.456						442	6	14.728		442	16	29.456
443	1	2.828		443	1	2.828		443	70	34.627						443	1	2.828		443	80	51.012
444	112	45.598		444	1306	146.995		444	28	24.971						444	1	2.828		444	1	2.828
445	135	53.012		445	1	2.828		445	91	39.113						445	12	14.728		445	58	68.669
446	44	69.497		446	1	2.828		446	1	2.828						446	102	59.497		446	1	2.828
447	2	4.243		447	1	2.828		447	25	26.627						447	1	2.828		447	22	31.456
448	79	37.113		448	1	2.828		448	1	2.828						448	1	2.828		448	1	2.828
449	2	4.828		449	1	2.828		449	1	2.828						449	1	2.828		449	34	32.87
450	2	5.657		450	1	2.828		450	1	2.828						450	80	36.87		450	2	5.657
451	324	90.711		451	2	4.243		451	27	23.799						451	1	2.828		451	120	47.598
452	1	2.828		452	1	2.828		452	1	2.828						452	1	2.828		452	1	2.828
453	4	8.485		453	42	33.456		453	1	2.828						453	2	4.243		453	13	19.799
454	1	2.828		454	223	65.497		454	1	2.828						454	28	32.042		454	2	4.243
455	104	46.77		455	1	2.828		455	36	38.527						455	2	5.657		455	51	40.527
456	1	2.828		456	115	45.355		456	23	24.627						456	3	8.485		456	1	2.828
457	1	2.828		457	1	2.828		457	79	37.113						457	1	2.828		457	1	2.828
458	184	68.569		458	2	4.828		458	1	2.828						458	2	4.243		458	1	2.828
459	74	36.284		459	6	11.899		459	2	5.657						459	4	9.899		459	1	2.828
460	1	2.828		460	2	5.657		460	1	2.828						460	30	26.385		460	20	21.556
461	34	25.799		461	140	53.598		461	7	16.142						461	2	4.243		461	67	37.113
462	23	41.113		462	1	2.828		462	22	25.213						462	35	30.042		462	3	8.485
463	426	91.054		463	28	31.698		463	1	2.828						463	1	2.828		463	2	4.243
464	1	2.828		464	1	2.828		464	1	2.828						464	3	8.485		464	1	2.828
465	1	2.828		465	308	70.912		465	1	2.828						465	1	2.828		465	10	17.556
466	1	2.828		466	1	2.828		466	1	2.828						466	11	15.314		466	154	59.255
467	2	4.243		467	19	29.456		467	57	32.284						467	1	2.828		467	2	4.243
468	1	2.828		468	2	5.657		468	1	2.828						468	1	2.828		468	192	58.426
469	295	86.326		469	251	67.154		469	40	31.456						469	36	30.284		469	1	2.828
470	121	46.184		470	251	87.539		470	36	30.284						470	1	2.828		470	1	2.828
471	54	35.698		471	1	2.828		471	57	32.87						471	1	2.828		471	3	8.485
472	95	39.941		472	1	2.828		472	1	2.828						472	22	24.385		472	15	23.213
473	91	44.77		473	1	2.828		473	17	21.556						473	13	18.971		473	1	2.828
474	272	72.083		474	1	2.828		474	2	4.243						474	1	2.828		474	31	38.284
475	155	59.841		475	1	2.828		475	2	4.828						475	1	2.828		475	6	15.556
476	1	2.828		476	1	2.828		476	15	15.314						476	1	2.828		476	1	2.828
477	24	20.385		477	1	2.828										477	3	6.828		477	43	30.627
478	1	2.828		478	1	2.828										478	1	2.828		478	1	2.828
479	1	2.828		479	1	2.828										479	145	73.397		479	1	2.828
480	1	2.828		480	1	2.828										480	1	2.828		480	1	2.828
481	1	2.828		481	2	5.657										481	1	2.828		481	1	2.828
482	1	2.828		482	1	2.828										482	89	39.941		482	1	2.828
483	4	11.314		483	1	2.828										483	1	2.828		483	119	49.012
484	1	2.828		484	1	2.828										484	1	2.828		484	1	2.828
485	1	2.828		485	6	15.556										485	1	2.828		485	1	2.828
486	16	30.042		486	114	58.083										486	168	57.598		486	32	30.042
487	2	4.828		487	1	2.828										487	122	54.426		487	20	22.385
488	4	7.071		488	1	2.828										488	1	2.828		488	37	29.456
489	1	2.828		489	1	2.828										489	201	68.912		489	1	2.828
490	1	2.828		490	133	60.669										490	19	18.142		490	1	2.828
491	173	62.669		491	1	2.828										491	1	2.828		491	1	2.828
492	451	93.983		492	2	4.828										492	1	2.828		492	14	20.385
493	102	79.882		493	1	2.828										493	59	49.598		493	1	2.828
494	1	2.828		494	1	2.828										494	2	4.828		494	1	2.828
495	4	9.899		495	64	32.627										495	2	4.243		495	5	12.728
496	47	36.87		496	1	2.828										496	1	2.828		496	1	2.828
497	1	2.828		497	8	16.142										497	1	2.828		497	94	61.983
498	1	2.828		498	2	4.828										498	1	2.828		498	283	80.569
499	19	36.284		499	1	2.828										499	281	73.74		499	1	2.828
500	3	7.071		500	336	83.397										500	1	2.828		500	1	2.828
501	1	2.828		501	108	52.426										501	153	52.184		501	9	11.314
502	1	2.828		502	25	33.456										502	6	10.485		502	1	2.828
503	84	44.184		503	1	2.828										503	1	2.828		503	1	2.828
504	125	93.539		504	1	2.828										504	42	26.385		504	155	60.669
505	2	5.657		505	30	37.941										505	1	2.828		505	1	2.828
506	36	39.113		506	1	2.828										506	1	2.828		506	1	2.828
507	1	2.828		507	506	104.368										507	16	20.385		507	96	47.355
508	1	2.828		508	1	2.828										508	1	2.828		508	1	2.828
509	29	25.799		509	4	7.657										509	1	2.828		509	109	42.527
510	1	2.828		510	1	2.828										510	1	2.828		510	1	2.828
511	146	72.569		511	130	55.841										511	1	2.828		511	33	23.799
512	1	2.828		512	43	38.527										512	1	2.828		512	53	43.941
513	1	2.828		513	2	4.243										513	83	43.355		513	83	39.355
514	83	55.255		514	1	2.828										514	279	68.912		514	6	10.485
515	1	2.828		515	3	5.657										515	1	2.828		515	1	2.828
516	1	2.828		516	2	4.243										516	452	92.225		516	1	2.828
517	1	2.828		517	1	2.828										517	53	34.87		517	14	17.314
518	22	37.941		518	1	2.828										518	1	2.828		518	2	4.243
519	220	63.598		519	2	5.657										519	143	52.527		519	9	15.314
520	1	2.828		520	1	2.828										520	1	2.828		520	2	4.828
521	106	65.74		521	1	2.828										521	1	2.828		521	2	4.828
522	1	2.828		522	1	2.828										522	73	36.284		522	328	69.012
523	1	2.828		523	1	2.828										523	94	44.184		523	2	4.828
524	1	2.828		524	1	2.828										524	1	2.828		524	1	2.828
525	1	2.828		525	217	69.74										525	2	4.243		525	1	2.828
526	54	50.426		526	1	2.828										526	65	39.113		526	114	46.77
527	169	95.539		527	1	2.828										527	108	47.598		527	71	40.527
528	44	32.627		528	1	2.828										528	1	2.828		528	8	15.314
529	2	4.243		529	2	5.657										529	10	16.728		529	67	40.527
530	1	2.828		530	1	2.828										530	2	5.657		530	138	61.497
531	4	9.657		531	1	2.828										531	1	2.828		531	1	2.828
532	1	2.828		532	1	2.828										532	1	2.828		532	56	34.87
533	190	62.77		533	1	2.828										533	275	97.782		533	37	36.284
534	1	2.828		534	2	4.828										534	2	5.657		534	21	30.042
535	142	49.355		535	1	2.828										535	1	2.828		535	13	18.142
536	298	80.225		536	32	23.556										536	479	93.882		536	90	40.284
537	1	2.828		537	3	6.243										537	1	2.828		537	33	26.87
538	24	25.213		538	1	2.828										538	1	2.828		538	36	22.971
539	9	17.556		539	1	2.828										539	31	27.456		539	7	13.314
540	1	2.828		540	259	96.125										540	1	2.828		540	1	2.828
541	112	48.426		541	1	2.828										541	34	34.042		541	5	9.657
542	1	2.828		542	2	4.828										542	2	4.243		542	1	2.828
543	144	60.912		543	1	2.828										543	2	5.657		543	2	5.657
544	29	25.213		544	51	47.698										544	1	2.828		544	1	2.828
545	108	54.77		545	29	28.042										545	1	2.828		545	76	44.77
546	34	25.799		546	1	2.828										546	1	2.828		546	1	2.828
547	1	2.828		547	2	4.828										547	188	63.012		547	1	2.828
548	1	2.828		548	3	5.657										548	1	2.828		548	3	7.071
549	1	2.828		549	1	2.828										549	1	2.828		549	9	12.485
550	2	4.243		550	1	2.828										550	1	2.828		550	1	2.828
551	1	2.828		551	1	2.828										551	1	2.828		551	1	2.828
552	2	4.243		552	1	2.828										552	1	2.828		552	1	2.828
553	152	73.64		553	4	7.657										553	3	8.485		553	1	2.828
554	132	51.355		554	8	14.485										554	43	32.284		554	2	4.243
555	2	4.828		555	1	2.828										555	95	46.87		555	1	2.828
556	1	2.828		556	2	4.828										556	1	2.828		556	3	5.657
557	118	48.184		557	210	62.083										557	2	5.657		557	1	2.828
558	1	2.828		558	1	2.828										558	1	2.828		558	2	5.657
559	1	2.828		559	1	2.828										559	11	18.971		559	25	29.213
560	274	96.368		560	2	4.828										560	25	31.456		560	3	5.657
561	23	31.456		561	1	2.828										561	75	40.527		561	1	2.828
562	264	70.426		562	1	2.828										562	56	39.698		562	1	2.828
563	2	4.828		563	24	40.527										563	1	2.828		563	1	2.828
564	1	2.828		564	7	13.899										564	1	2.828		564	15	22.971
565	1	2.828		565	1	2.828										565	1	2.828		565	1	2.828
566	7	11.314		566	1	2.828										566	1	2.828		566	44	34.87
567	2	4.243		567	1	2.828										567	1	2.828		567	11	17.314
568	1	2.828		568	1	2.828										568	1	2.828		568	15	17.556
569	61	36.042		569	5	11.071										569	1	2.828		569	1	2.828
570	1	2.828		570	501	122.51										570	5	10.485		570	2	4.243
571	236	72.912		571	2	5.657										571	1	2.828		571	59	51.012
572	2	4.243		572	3	7.657										572	1	2.828		572	17	16.728
573	1	2.828		573	881	138.995										573	1	2.828		573	1	2.828
574	77	48.184		574	1	2.828										574	1	2.828
575	2	4.828		575	1	2.828										575	1	2.828
576	1	2.828		576	1	2.828										576	1	2.828
577	1	2.828		577	1	2.828										577	2	5.657
578	1	2.828		578	1	2.828										578	2	5.657
579	260	76.468		579	2	4.243										579	1	2.828
580	309	94.711		580	1	2.828										580	1	2.828
581	237	73.64		581	1	2.828										581	1	2.828
582	1	2.828		582	1	2.828										582	1	2.828
583	153	52.426		583	1	2.828										583	2	5.657
584	143	48.527		584	2	4.243										584	1	2.828
585	1	2.828		585	1	2.828										585	1	2.828
586	4	7.071		586	1	2.828										586	1	2.828
587	282	92.953		587	15	21.799										587	155	66.569
588	92	68.326		588	1	2.828										588	78	48.426
589	1	2.828		589	19	38.527										589	87	43.941
590	157	70.569		590	1	2.828										590	1	2.828
591	1	2.828		591	2	4.828										591	19	20.385
592	91	47.355		592	6	14.728										592	1	2.828
593	1	2.828		593	3	5.657										593	1	2.828
594	3	5.657		594	82	72.811										594	65	48.184
595	230	63.841		595	2	4.828										595	1	2.828
596	110	49.841		596	250	64.083										596	2	4.243
597	72	45.598		597	1	2.828										597	1	2.828
598	1	2.828		598	81	60.083										598	72	42.77
599	7	11.314		599	1	2.828										599	17	18.971
600	55	32.87		600	1	2.828										600	1	2.828
601	20	34.87		601	1	2.828										601	1	2.828
602	1	2.828		602	1	2.828										602	6	13.071
603	33	31.698		603	110	46.527										603	24	21.556
604	82	50.426		604	1	2.828										604	135	53.012
605	245	69.497		605	1	2.828										605	62	31.213
606	73	41.113		606	1	2.828										606	1	2.828
607	147	55.497		607	3	5.657										607	1	2.828
608	40	43.355		608	90	56.669										608	1	2.828
609	124	56.083		609	1	2.828										609	1	2.828
610	10	13.899		610	1	2.828										610	1	2.828
611	356	91.539		611	2	4.828										611	1	2.828
612	92	46.77		612	1	2.828										612	1	2.828
613	1	2.828		613	1	2.828										613	1	2.828
614	13	18.142		614	3	7.657										614	1	2.828
615	89	55.012		615	1	2.828										615	1	2.828
616	17	18.971		616	29	27.213										616	1	2.828
617	2	4.243		617	72	37.456										617	1	2.828
618	15	23.213		618	1	2.828										618	1	2.828
619	43	29.213		619	1	2.828										619	150	64.912
620	1	2.828		620	1	2.828										620	92	51.598
621	1	2.828		621	1	2.828										621	1	2.828
622	1	2.828		622	237	84.468										622	1	2.828
623	1	2.828		623	1	2.828										623	8	13.314
624	135	47.012		624	1	2.828										624	1	2.828
625	1	2.828		625	1	2.828										625	2	4.828
626	3	7.071		626	1	2.828										626	52	35.698
627	1	2.828		627	135	57.255										627	2	4.828
628	164	81.64		628	1	2.828										628	171	160.35
629	1	2.828		629	1	2.828										629	1	2.828
630	120	46.527		630	1	2.828										630	44	33.698
631	298	77.255		631	1	2.828										631	1	2.828
632	1	2.828		632	2	5.657										632	2	4.243
633	136	51.841		633	147	64.912										633	77	43.941
634	1	2.828		634	5	10.485										634	98	47.355
635	145	57.355		635	2	5.657										635	1	2.828
636	140	59.012		636	2	4.243										636	1	2.828
637	1	2.828		637	294	78.569										637	1	2.828
638	1	2.828		638	1	2.828										638	1	2.828
639	24	27.456		639	1	2.828										639	1	2.828
640	83	45.355		640	1	2.828										640	2	4.828
641	4	8.485		641	13	18.728										641	8	18.971
642	1	2.828		642	1	2.828										642	2	4.828
643	1	2.828		643	5	7.657										643	1	2.828
644	1	2.828		644	1	2.828										644	1	2.828
645	1	2.828		645	645	104.125										645	2	4.828
646	103	53.598		646	1	2.828										646	1	2.828
647	197	73.397		647	268	125.238										647	25	35.113
648	1	2.828		648	1	2.828										648	69	44.77
649	53	41.355		649	2	4.243										649	1	2.828
650	2	5.657		650	136	65.255										650	1	2.828
651	207	68.326		651	1	2.828										651	1	2.828
652	1	2.828		652	89	56.669										652	2	4.243
653	1	2.828		653	1	2.828										653	53	31.456
654	1	2.828		654	1	2.828										654	60	49.841
655	217	83.983		655	8	16.728										655	115	72.811
656	256	83.296		656	3	5.657										656	1	2.828
657	1	2.828		657	85	38.042										657	2	4.828
658	234	66.083		658	2	5.657										658	1	2.828
659	26	30.042		659	1	2.828										659	81	39.113
660	1	2.828		660	51	72.569										660	1	2.828
661	1	2.828		661	1	2.828										661	2	4.828
662	1	2.828		662	1	2.828										662	1	2.828
663	4	7.071		663	1	2.828										663	1	2.828
664	86	47.598		664	1	2.828										664	29	32.042
665	1	2.828		665	2	4.243										665	1	2.828
666	178	54.77		666	1	2.828										666	1	2.828
667	7	10.485		667	2	5.657										667	1	2.828
668	2	4.243		668	1	2.828										668	20	24.385
669	1	2.828		669	1	2.828										669	1	2.828
670	1	2.828		670	1	2.828										670	1	2.828
671	4	8.485		671	1	2.828										671	2	5.657
672	2	4.828		672	1	2.828										672	106	40.284
673	1	2.828		673	1	2.828										673	1	2.828
674	1	2.828		674	133	63.74										674	5	10.485
675	8	14.142		675	1	2.828										675	1	2.828
676	160	68.083		676	3	5.657										676	4	10.485
677	1	2.828		677	1	2.828										677	2	4.828
678	3	6.243		678	1	2.828										678	1	2.828
679	1	2.828		679	21	41.941										679	1	2.828
680	1	2.828		680	1	2.828										680	146	58.669
681	6	13.314		681	149	50.184										681	1	2.828
682	1	2.828		682	1	2.828										682	66	40.527
683	159	56.426		683	1	2.828										683	141	87.539
684	35	33.113		684	1	2.828										684	1	2.828
685	132	61.154		685	16	18.142										685	1	2.828
686	75	39.698		686	1	2.828										686	1	2.828
687	202	60.083		687	1	2.828										687	8	16.728
688	41	34.284		688	1	2.828										688	1	2.828
689	110	41.941		689	1	2.828										689	1	2.828
690	1	2.828		690	1	2.828										690	1	2.828
691	198	68.083		691	2	4.828										691	1	2.828
692	1	2.828		692	196	69.154										692	80	45.355
693	1	2.828		693	250	90.468										693	80	39.113
694	2	4.828		694	1	2.828										694	1	2.828
695	2	4.243		695	1	2.828										695	11	15.556
696	5	8.485		696	2	4.828										696	3	6.828
697	341	152.451		697	1	2.828										697	70	33.456
698	1	2.828		698	1	2.828										698	1	2.828
699	34	41.113		699	4	8.485										699	1	2.828
700	3	7.071		700	1	2.828										700	4	8.828
701	1	2.828		701	1	2.828										701	1	2.828
702	1	2.828		702	1	2.828										702	1	2.828
703	1	2.828		703	1	2.828										703	2	5.657
704	1	2.828		704	382	81.154										704	1	2.828
705	1	2.828		705	1	2.828										705	1	2.828
706	1	2.828		706	1	2.828										706	3	7.071
707	3	7.657		707	1	2.828										707	1	2.828
708	184	57.012		708	1	2.828										708	2	5.657
709	1	2.828		709	1	2.828										709	43	44.527
710	2	4.243		710	1	2.828										710	1	2.828
711	1	2.828		711	311	98.125										711	1	2.828
712	39	38.527		712	1	2.828										712	479	146.551
713	1	2.828		713	286	72.669										713	1	2.828
714	3	6.828		714	1	2.828										714	1	2.828
715	1	2.828		715	1	2.828										715	2	4.243
716	1	2.828		716	1	2.828										716	56	45.355
717	11	24.971		717	1	2.828										717	2	5.657
718	215	79.054		718	1	2.828										718	60	77.882
719	161	53.255		719	25	33.113										719	1	2.828
720	53	29.213		720	1	2.828										720	1	2.828
721	110	40.87		721	3	7.071										721	27	35.698
722	143	57.841		722	1	2.828										722	1	2.828
723	204	57.841		723	64	37.698										723	1	2.828
724	1	2.828		724	3	5.657										724	2	4.243
725	104	52.669		725	425	134.652										725	1	2.828
726	1	2.828		726	2	4.243										726	1	2.828
727	1	2.828		727	1	2.828										727	57	47.355
728	1	2.828		728	1	2.828										728	1	2.828
729	48	48.77		729	331	109.196										729	2	5.657
730	1	2.828		730	1	2.828										730	1	2.828
731	14	15.314		731	1	2.828										731	1	2.828
732	38	49.012		732	1	2.828										732	1	2.828
733	297	102.711		733	63	39.355										733	1	2.828
734	1	2.828		734	1	2.828										734	1	2.828
735	79	33.213		735	1	2.828										735	5	12.728
736	112	52.184		736	3	5.657										736	59	42.77
737	1	2.828		737	1	2.828										737	2	4.243
738	1	2.828		738	12	22.385										738	1	2.828
739	58	77.983		739	1	2.828										739	1	2.828
740	2	4.243		740	1	2.828										740	1	2.828
741	1	2.828		741	1	2.828										741	1	2.828
742	139	55.841		742	7	11.899										742	1	2.828
743	90	53.841		743	1	2.828										743	1	2.828
744	2	4.243		744	50	36.284										744	1	2.828
745	3	5.657		745	1	2.828										745	1	2.828
746	1	2.828		746	1	2.828										746	1	2.828
747	1	2.828		747	3	6.828										747	1	2.828
748	142	53.012		748	4	9.899										748	4	10.485
749	32	30.284		749	1	2.828										749	124	59.012
750	11	18.142		750	1	2.828										750	1	2.828
751	1	2.828		751	1	2.828										751	1	2.828
752	113	64.912		752	2	5.657										752	1	2.828
753	5	10.485		753	5	13.314										753	2	5.657
754	20	24.142		754	1	2.828										754	1	2.828
755	1	2.828		755	85	45.355										755	33	28.042
756	1	2.828		756	1	2.828										756	2	4.243
757	12	18.728		757	1	2.828										757	1	2.828
758	1	2.828		758	1	2.828										758	1	2.828
759	1	2.828		759	2	5.657										759	5	11.314
760	104	51.941		760	1	2.828										760	1	2.828
761	1	2.828		761	1	2.828										761	1	2.828
762	97	66.912		762	5	13.314										762	1	2.828
763	70	38.284		763	1	2.828										763	1	2.828
764	5	9.657		764	147	48.77										764	1	2.828
				765	1	2.828										765	1	2.828
	66.5327			766	1	2.828										766	16	32.87
				767	1	2.828										767	3	6.243
	50831			768	41	49.255										768	2	4.828
				769	1	2.828										769	321	87.054
				770	2	4.243										770	1	2.828
				771	1	2.828										771	1	2.828
				772	1	2.828										772	53	35.113
				773	2	5.657										773	23	24.385
				774	81	39.113										774	1	2.828
				775	1	2.828										775	2	4.828
				776	2	5.657										776	1	2.828
				777	297	95.196										777	2	4.828
				778	3	7.657										778	1	2.828
				779	1	2.828										779	1	2.828
				780	1	2.828										780	56	34.527
				781	5	10.485										781	129	46.184
				782	4	9.071										782	1	2.828
				783	2	5.657										783	1	2.828
				784	1	2.828										784	1	2.828
				785	2	5.657										785	2	5.657
				786	1	2.828										786	1	2.828
				787	1	2.828										787	2	5.657
				788	1	2.828										788	2	4.243
				789	2	4.243										789	2	4.828
				790	1	2.828										790	15	27.213
				791	1	2.828										791	1	2.828
				792	1	2.828										792	1	2.828
				793	103	40.527										793	1	2.828
				794	1	2.828										794	1	2.828
				795	1	2.828										795	6	15.556
				796	2	5.657										796	1	2.828
				797	1	2.828										797	3	6.243
				798	1	2.828										798	1	2.828
				799	151	90.953										799	1	2.828
				800	1	2.828										800	1	2.828
				801	2	5.657										801	3	6.243
				802	20	30.627										802	141	59.497
				803	2	4.243										803	11	23.213
				804	1	2.828										804	1	2.828
				805	1	2.828										805	1	2.828
				806	1	2.828										806	101	46.77
				807	6	11.314										807	1	2.828
				808	1	2.828										808	1	2.828
				809	1	2.828										809	146	52.426
				810	1	2.828										810	66	34.284
				811	1	2.828										811	1	2.828
				812	1	2.828										812	1	2.828
				813	2	4.243										813	39	30.042
				814	5	10.485										814	1	2.828
				815	1	2.828										815	97	51.598
				816	1	2.828										816	20	21.556
				817	120	52.184										817	37	30.87
				818	1	2.828										818	25	26.627
				819	1	2.828										819	275	96.125
				820	1	2.828										820	42	39.355
				821	49	43.941										821	1	2.828
				822	1	2.828										822	7	16.142
				823	3	5.657										823	1	2.828
				824	1	2.828										824	147	57.497
				825	1	2.828										825	1	2.828
				826	635	126.752										826	1	2.828
				827	1	2.828										827	2	5.657
				828	1	2.828										828	3	6.828
				829	1	2.828										829	2	4.828
				830	1	2.828										830	1	2.828
				831	1	2.828										831	1	2.828
				832	1	2.828										832	10	23.213
				833	1	2.828										833	1	2.828
				834	1	2.828										834	2	4.243
				835	2	4.243										835	1	2.828
				836	1	2.828										836	46	32.87
				837	97	73.983										837	48	34.87
				838	1	2.828										838	1	2.828
				839	1	2.828										839	1	2.828
				840	351	95.296										840	1	2.828
				841	1	2.828										841	1	2.828
				842	1	2.828										842	1	2.828
				843	1	2.828										843	1	2.828
				844	1	2.828										844	48	31.456
				845	1	2.828										845	1	2.828
				846	2	5.657										846	2	4.243
				847	1	2.828										847	1	2.828
				848	2	4.243										848	1	2.828
				849	1	2.828										849	1	2.828
				850	179	66.811										850	1	2.828
				851	29	30.284										851	221	64.326
				852	1	2.828										852	1	2.828
				853	1	2.828										853	1	2.828
				854	1	2.828										854	17	15.899
				855	1	2.828										855	1	2.828
				856	1	2.828										856	52	50.184
				857	1	2.828										857	118	47.012
				858	1	2.828										858	1	2.828
				859	3	5.657										859	24	30.042
				860	1	2.828										860	2	5.657
				861	123	50.184										861	1	2.828
				862	2	5.657										862	1	2.828
				863	2	4.243										863	1	2.828
				864	1	2.828										864	1	2.828
				865	2	4.243										865	2	5.657
				866	1	2.828										866	1	2.828
				867	1	2.828										867	49	34.627
				868	51	68.326										868	1	2.828
				869	1	2.828										869	115	53.598
				870	1	2.828										870	61	52.426
				871	1	2.828										871	1	2.828
				872	1	2.828										872	419	119.095
				873	1	2.828										873	1	2.828
				874	20	20.385										874	1	2.828
				875	3	8.485										875	135	66.326
				876	1	2.828										876	181	54.184
				877	601	127.823										877	1	2.828
				878	2	4.243										878	1	2.828
				879	1	2.828										879	1	2.828
				880	1	2.828										880	1	2.828
				881	1	2.828										881	1	2.828
				882	2	4.828										882	21	28.042
				883	2	5.657										883	1	2.828
				884	2	4.243										884	1	2.828
				885	68	45.355										885	2	5.657
				886	1	2.828										886	1	2.828
				887	11	18.971										887	50	37.698
				888	41	42.527										888	1	2.828
				889	5	10.243										889	1	2.828
				890	2	4.828										890	158	71.154
				891	1	2.828										891	69	38.527
				892	1	2.828										892	1	2.828
				893	15	28.042										893	160	53.841
				894	1	2.828										894	1	2.828
				895	2	4.828										895	211	87.296
				896	1	2.828										896	8	11.314
				897	20	24.971										897	1	2.828
				898	1	2.828										898	1	2.828
				899	66	78.811										899	327	71.497
				900	1	2.828										900	2	5.657
				901	1	2.828										901	1	2.828
				902	4	9.071										902	1	2.828
				903	1	2.828										903	2	4.243
				904	2	4.243										904	1	2.828
				905	1	2.828										905	1	2.828
				906	1	2.828										906	293	70.083
				907	1	2.828										907	1	2.828
				908	1	2.828										908	1	2.828
				909	1	2.828										909	387	107.782
				910	1	2.828										910	1	2.828
				911	77	94.225										911	110	49.941
				912	2	5.657										912	1	2.828
				913	1	2.828										913	188	52.77
				914	1	2.828										914	262	65.255
				915	1	2.828										915	38	32.284
				916	491	98.711										916	2	5.657
				917	1	2.828										917	30	34.284
				918	1	2.828										918	1	2.828
				919	1	2.828										919	1	2.828
				920	1	2.828										920	1	2.828
				921	1	2.828										921	2	5.657
				922	1	2.828										922	1	2.828
				923	2	5.657										923	1	2.828
				924	31	36.627										924	137	52.426
				925	1	2.828										925	46	45.355
				926	1	2.828										926	1	2.828
				927	1	2.828										927	283	66.426
				928	2	5.657										928	1	2.828
				929	1	2.828										929	1	2.828
				930	1	2.828										930	1	2.828
				931	1	2.828										931	1	2.828
				932	1	2.828										932	1	2.828
				933	1	2.828										933	210	66.669
				934	1	2.828										934	4	7.657
				935	1	2.828										935	2	4.828
				936	1	2.828										936	1	2.828
				937	2	4.828										937	5	9.899
				938	1	2.828										938	1	2.828
				939	314	83.882										939	1	2.828
				940	1	2.828										940	1	2.828
				941	235	62.669										941	70	42.527
				942	1	2.828										942	2	4.243
				943	1	2.828										943	1	2.828
				944	1	2.828										944	1	2.828
				945	75	41.941										945	3	5.657
				946	1	2.828										946	19	29.456
				947	1	2.828										947	1	2.828
				948	53	36.87										948	1	2.828
				949	1	2.828										949	8	16.142
				950	19	27.456										950	2	5.657
				951	1	2.828										951	7	12.485
				952	1	2.828										952	1	2.828
				953	1	2.828										953	2	4.243
				954	165	86.125										954	1	2.828
				955	1	2.828
				956	1	2.828
				957	1	2.828
				958	1	2.828
				959	3	5.657
				960	363	81.64
				961	1	2.828
				962	1	2.828
				963	23	24.627
				964	1	2.828
				965	1	2.828
				966	36	26.385
				967	2	4.243
				968	425	111.439
				969	115	58.083
				970	1	2.828
				971	96	44.77
				972	2	4.828
				973	1	2.828
				974	1	2.828
				975	1	2.828
				976	1	2.828
				977	386	102.853
				978	1	2.828
				979	1	2.828
				980	1	2.828
				981	1	2.828
				982	17	25.213
				983	1	2.828
				984	41	33.456
				985	1	2.828
				986	12	23.213
				987	27	30.042
				988	1	2.828
				989	1	2.828
				990	2	4.828
				991	1	2.828
				992	1	2.828
				993	290	78.569
				994	1	2.828
				995	2	5.657
				996	1	2.828
				997	1	2.828
				998	1	2.828
				999	1	2.828
				1000	2	4.828
				1001	232	88.468
				1002	297	102.368
				1003	1	2.828
				1004	1	2.828
				1005	1	2.828
				1006	1	2.828
				1007	86	112.024
				1008	1	2.828
				1009	1	2.828
				1010	1	2.828
				1011	1	2.828
				1012	28	47.598
				1013	1	2.828
				1014	287	109.681
				1015	2	5.657
				1016	1	2.828
				1017	1	2.828
				1018	1	2.828
				1019	2	4.243
				1020	142	64.912
				1021	5	12.485
				1022	3	7.657
				1023	1	2.828
				1024	1	2.828
				1025	1	2.828
				1026	1	2.828
				1027	1	2.828
				1028	1	2.828
				1029	1	2.828
				1030	1	2.828
				1031	133	50.184
				1032	1	2.828
				1033	5	10.485
				1034	1	2.828
				1035	1	2.828
				1036	3	5.657
				1037	1	2.828
				1038	1	2.828
				1039	1	2.828
				1040	1	2.828
				1041	1	2.828
				1042	1	2.828
				1043	1	2.828
				1044	1	2.828
				1045	1	2.828
				1046	1	2.828
				1047	1	2.828
				1048	2	4.243
				1049	50	30.042
				1050	3	7.657
				1051	1	2.828
				1052	1	2.828
				1053	1	2.828
				1054	1	2.828
				1055	1	2.828
				1056	142	53.012
				1057	1	2.828
				1058	3	8.485
				1059	1	2.828
				1060	25	28.042
				1061	1	2.828
				1062	265	106.024
				1063	29	33.456
				1064	1	2.828
				1065	2	4.828
				1066	1	2.828
				1067	15	25.213
				1068	1	2.828
				1069	1	2.828
				1070	1	2.828
				1071	1	2.828
				1072	1	2.828
				1073	2	4.828
				1074	1	2.828
				1075	2	5.657
				1076	2	4.243
				1077	4	8.485
				1078	1	2.828
				1079	1	2.828
				1080	1	2.828
				1081	1	2.828
				1082	2	5.657
				1083	1	2.828
				1084	2	4.828
				1085	35	29.456
				1086	1	2.828
				1087	1	2.828
				1088	1	2.828
				1089	1	2.828
				1090	1	2.828
				1091	1	2.828
				1092	78	41.598
				1093	1	2.828
				1094	1	2.828
				1095	2	4.828
				1096	47	37.113
				1097	68	33.456
				1098	1	2.828
				1099	42	39.941
				1100	1	2.828
				1101	1	2.828
				1102	1	2.828
				1103	1	2.828
				1104	1	2.828
				1105	1	2.828
				1106	1	2.828
				1107	63	35.456
				1108	17	26.042
				1109	1	2.828
				1110	1	2.828
				1111	61	45.598
				1112	1	2.828
				1113	1	2.828
				1114	1	2.828
				1115	1	2.828
				1116	1	2.828
				1117	1	2.828
				1118	1	2.828
				1119	2	4.243
				1120	91	66.912
				1121	1	2.828
				1122	1	2.828
				1123	1	2.828
				1124	1	2.828
				1125	1	2.828
				1126	82	44.527
				1127	9	17.556
				1128	1	2.828
				1129	1	2.828
				1130	19	30.042
				1131	157	63.74
				1132	1	2.828
				1133	5	10.485
				1134	2	4.243
				1135	14	28.042
				1136	72	51.012
				1137	1	2.828
				1138	1	2.828
				1139	1	2.828
				1140	1	2.828
				1141	1	2.828
				1142	1	2.828
				1143	1	2.828
				1144	1	2.828
				1145	32	28.042
				1146	1	2.828
				1147	1	2.828
				1148	1	2.828
				1149	1	2.828
				1150	1	2.828
				1151	1	2.828
				1152	1	2.828
				1153	1	2.828
				1154	1	2.828
				1155	1	2.828
				1156	1	2.828
				1157	1	2.828
				1158	1	2.828
				1159	45	27.456
				1160	28	22.971
				1161	1	2.828
				1162	1	2.828
				1163	1	2.828
				1164	2	4.243
				1165	119	49.598
				1166	1	2.828
				1167	1	2.828
				1168	2	4.828
				1169	1	2.828
				1170	1	2.828
				1171	55	33.456
				1172	2	4.243
				1173	1	2.828
				1174	1	2.828
				1175	1	2.828
				1176	205	59.255
				1177	1	2.828
				1178	120	82.569
				1179	1	2.828
				1180	1	2.828
				1181	2	4.243
				1182	37	65.74
				1183	50	38.284
				1184	3	8.485
				1185	1	2.828
				1186	1	2.828
				1187	2	5.657
				1188	1	2.828
				1189	2	5.657
				1190	2	4.828
				1191	1	2.828
				1192	1	2.828
				1193	4	7.657
				1194	170	64.083
				1195	115	48.284
				1196	1	2.828
				1197	1	2.828
				1198	4	10.485
				1199	1	2.828
				1200	1	2.828
				1201	5	9.899
				1202	1	2.828
				1203	1	2.828
				1204	1	2.828
				1205	1	2.828
				1206	1	2.828
				1207	1	2.828
				1208	1	2.828
				1209	1	2.828
				1210	1	2.828
				1211	1	2.828
				1212	2	5.657
				1213	4	9.071
				1214	117	54.426
				1215	1	2.828
				1216	1	2.828
				1217	1	2.828
				1218	2	4.243
				1219	18	22.627
				1220	1	2.828
				1221	1	2.828
				1222	2	5.657
				1223	1	2.828
				1224	1	2.828
				1225	1	2.828
				1226	2	4.243
				1227	1	2.828
				1228	234	80.225
				1229	1	2.828
				1230	48	34.527
				1231	1	2.828
				1232	2	5.657
				1233	1	2.828
				1234	1	2.828
				1235	1	2.828
				1236	1	2.828
				1237	4	5.657
				1238	1	2.828
				1239	1	2.828
				1240	1	2.828
				1241	2	5.657
				1242	1	2.828
				1243	34	45.355
				1244	22	36.87
				1245	28	34.284
				1246	96	45.941
				1247	38	36.284
				1248	27	30.87
				1249	1	2.828
				1250	1	2.828
				1251	1	2.828
				1252	59	82.468
				1253	2	5.657
				1254	2	4.243
				1255	1	2.828
				1256	1	2.828
				1257	36	36.284
				1258	1	2.828
				1259	151	80.468
				1260	1	2.828
				1261	1	2.828
				1262	1	2.828
				1263	1	2.828
				1264	3	7.071
				1265	1	2.828
				1266	2	4.828
				1267	1	2.828
				1268	1	2.828
				1269	395	133.48
				1270	15	20.385
				1271	1	2.828
				1272	1	2.828
				1273	1	2.828
				1274	1	2.828
				1275	2	4.828
				1276	1	2.828
				1277	1	2.828
				1278	1	2.828
				1279	2	4.828
				1280	1	2.828
				1281	2	5.657
				1282	1	2.828
				1283	1	2.828
				1284	3	7.071
				1285	2	5.657
				1286	1	2.828
				1287	1	2.828
				1288	1	2.828
				1289	1	2.828
				1290	15	26.627
				1291	1	2.828
				1292	4	8.485
				1293	1	2.828
				1294	1	2.828
				1295	1	2.828
				1296	1	2.828
				1297	81	131.823
				1298	1	2.828
				1299	1	2.828
				1300	1	2.828
				1301	1	2.828
				1302	1	2.828
				1303	1	2.828
				1304	1	2.828
				1305	1	2.828
				1306	1	2.828
				1307	1	2.828
				1308	3	6.243
				1309	3	7.071
				1310	1	2.828
				1311	2	5.657
				1312	2	5.657
				1313	1	2.828
				1314	1	2.828
				1315	1	2.828
				1316	1	2.828
				1317	1	2.828
				1318	4	7.657
				1319	2	4.828
				1320	10	15.314
				1321	4	7.657
				1322	2	5.657
				1323	1	2.828
				1324	5	11.314
				1325	1	2.828
				1326	1	2.828
				1327	1	2.828
				1328	2	5.657
				1329	9	18.971
				1330	1	2.828
				1331	1	2.828
				1332	1	2.828
				1333	1	2.828
				1334	1	2.828
				1335	3	5.657
				1336	1	2.828
				1337	58	53.012
				1338	2	4.243
				1339	1	2.828
				1340	4	9.899
				1341	1	2.828
				1342	1	2.828
				1343	1	2.828
				1344	1	2.828
				1345	4	8.485
				1346	1	2.828
				1347	1	2.828
				1348	1	2.828
				1349	1	2.828
				1350	1	2.828
				1351	1	2.828
				1352	1	2.828
				1353	1	2.828
				1354	2	4.243
				1355	1	2.828
				1356	1	2.828
				1357	1	2.828
				1358	1	2.828
				1359	4	8.485
				1360	1	2.828
				1361	1	2.828
				1362	1	2.828
				1363	1	2.828
				1364	1	2.828
				1365	81	40.284
				1366	2	5.657
				1367	1	2.828
				1368	26	32.284
				1369	1	2.828
				1370	4	9.071
				1371	177	55.355
				1372	1	2.828
				1373	1	2.828
				1374	1	2.828
				1375	1	2.828
				1376	1	2.828
				1377	1	2.828
				1378	1	2.828
				1379	127	60.669
				1380	1	2.828
				1381	2	5.657
				1382	2	4.243
				1383	1	2.828
				1384	48	44.184
				1385	1	2.828
				1386	1	2.828
				1387	3	5.657
				1388	1	2.828
				1389	1	2.828
				1390	2	4.243
				1391	1	2.828
				1392	29	39.941
				1393	1	2.828
				1394	1	2.828
				1395	1	2.828
				1396	1	2.828
				1397	1	2.828
				1398	1	2.828
				1399	3	8.485
				1400	1	2.828
				1401	1	2.828
				1402	1	2.828
